# Supplementary material for: Identification of Salmonella for public health surveillance using whole genome sequencing
Source: PeerJ. 2016 Apr 5;4:e1752. doi: 10.7717/peerj.1752 (PMC4824889; doi:10.7717/peerj.1752)
Supplement: Table S1 [file peerj-04-1752-s001.xlsx]

## Sheet: Sheet1
ID	ngs_lims_id	Phenotypic serotype	MLST derived serotype	Sequence Type	E-Burst Group	MLST profile	K-mer identification	K-mer mixed with	qc_mean_cons_depth	qc_max_non_cons_base	qc_percent_coverage	qc_min_cons_depth	Antigenic structure	sra accession
1146145	77346	Salmonella Aba	Aba	P3361	0	"138,41,*40,*49,122,132,95"	Salmonella enterica subsp I enterica (75.17%)	nothing (0.00%)	38.1	6.5	100	22	I6,8:i:e,n,z15	SRR3049081
1145709	78760	Salmonella Aba	Aba	P3361	0	"138,41,*109,*78,122,132,95"	Salmonella enterica subsp I enterica (75.19%)	nothing (0.00%)	61.37	5.3	100	35	I6,8:i:e,n,z15	SRR1960059
1143597	68862	Salmonella Aberdeen	Aberdeen	426	165	"46,124,112,12,36,19,18"	Salmonella enterica subsp I enterica (81.17%)	nothing (0.00%)	43.26	6.3	100	21	I11:i:1,2	SRR1959231
1142700	66453	Salmonella Aberdeen	Aberdeen	426	165	"46,124,112,12,36,19,18"	Salmonella enterica subsp I enterica (81.15%)	nothing (0.00%)	45.37	5.3	100	23	I11:i:1,2	SRR1957837
1145247	75760	Salmonella Aberdeen	Aberdeen	426	165	"46,124,112,12,36,19,18"	Salmonella enterica subsp I enterica (81.53%)	nothing (0.00%)	33.42	8	100	15	I11:i:1,2	SRR1963308
1131608	13849	Salmonella Abony	Abony	1583	95	"17,8,3,14,97,19,14"	Salmonella enterica serovar Paratyphi B SPB7 uid59097 (84.95%)	nothing (0.00%)	26.93	5.6	100	5	I4,5,12:b:e,n,x	SRR1968646
1131540	13850	Salmonella Abony	Abony	1583	95	"17,8,3,14,97,19,14"	Salmonella enterica serovar Paratyphi B SPB7 uid59097 (86.11%)	nothing (0.00%)	22.5	21.1	100	7	I4,5,12:b:e,n,x	SRR1968744
1132615	19655	Salmonella Abony	Abony	1583	95	17,8,3,14,97,19,14	Salmonella enterica subsp I enterica (82.45%)	nothing (0.00%)	20.16	15.8	100	9	I4,5,12:b:e,n,x	SRR3048525
1132889	23084	Salmonella Abony	Abony	1583	95	"17,8,3,14,97,19,14"	Salmonella enterica subsp I enterica (82.45%)	nothing (0.00%)	23.8	8.3	100	11	I4,5,12:b:e,n,x	SRR1969704
1133932	25351	Salmonella Abony	Abony	1583	95	"17,8,3,14,97,19,14"	Salmonella enterica subsp I enterica (82.45%)	nothing (0.00%)	33.04	6.7	100	12	I4,12:b:e,n,x	SRR1967371
1134771	29956	Salmonella Abony	Abony	1583	95	"17,8,3,14,97,19,14"	Salmonella enterica subsp I enterica (82.41%)	nothing (0.00%)	30.03	5.9	100	12	I4,12:b:e,n,x	SRR3049305
1136720	37071	Salmonella Abony	Abony	1583	95	"17,8,3,14,97,19,14"	Salmonella enterica subsp I enterica (82.23%)	nothing (0.00%)	16.75	8.7	100	8	I4,5,12:b:e,n,x	SRR1967662
1138850	44720	Salmonella Abony	Abony	1583	95	"17,8,3,14,97,19,14"	Salmonella enterica subsp I enterica (82.29%)	nothing (0.00%)	20.08	8	100	6	I4,5,12:b:e,n,x	SRR1957798
1139857	50861	Salmonella Abony	Abony	1583	95	"17,8,3,14,97,19,14"	Salmonella enterica subsp I enterica (82.48%)	nothing (0.00%)	44.3	5	100	14	I4,5,12:b:e,n,x	SRR1966142
1142185	49695	Salmonella Abony	Abony	1583	95	"17,8,3,14,97,19,14"	Salmonella enterica subsp I enterica (82.46%)	Morganella morganii subsp. morganii KT (31.25807%)	22.83	13	100	5	I4,5,12:b:e,n,x	SRR1958155
1141177	58580	Salmonella Abony	Abony	1483	0	"2,8,10,17,6,19,418"	Salmonella enterica subsp I enterica (82.40%)	nothing (0.00%)	30.82	5.1	100	13	I4,5,12:b:e,n,x	SRR3048803
1142811	68880	Salmonella Abony	Abony	1583	95	"17,8,3,14,97,19,14"	Salmonella enterica subsp I enterica (81.99%)	nothing (0.00%)	35.07	4.3	100	24	I4,12:b:e,n,x	SRR1959240
1142785	62536	Salmonella Abony	Abony	1583	95	"17,8,3,14,97,19,14"	Salmonella enterica subsp I enterica (81.97%)	nothing (0.00%)	26.49	5.7	100	16	I4,12:b:e,n,x	SRR1958461
1144751	73191	Salmonella Abony	Abony	1583	95	"17,8,3,14,97,19,14"	Salmonella enterica subsp I enterica (82.47%)	nothing (0.00%)	57.93	6.3	100	27	I4,5,12:b:e,n,x	SRR1965833
1148155	90495	Salmonella Abony	Abony	1583	95	"17,8,3,14,97,19,14"	Salmonella enterica subsp I enterica (82.44%)	nothing (0.00%)	36.85	11.1	100	12	I4,12:b:e,n,x	SRR1966013
1130307	6450	Salmonella Adabraka	Adabraka	P3345	0	"127,4,25,125,13,90,298"	Salmonella enterica subsp. enterica serovar Weltevreden str. (83.60%)	nothing (0.00%)	24.26	6.5	100	9	I3,10:z4,z23:-	SRR1968527
1129963	5371	Salmonella Adelaide	Adelaide	440	82	"140,105,85,93,14,10,3"	Salmonella enterica subsp. enterica serovar Adelaide str. A4-669 (96.42%)	nothing (0.00%)	37.92	17.9	100	12	I35:f,g:-	SRR1967630
1133481	25330	Salmonella Adelaide	Adelaide	P3158	0	"*43,75,8,216,5,146,97"	Salmonella enterica subsp I enterica (77.85%)	nothing (0.00%)	45.22	6.5	100	17	I35:f,g:-	SRR1966228
1138514	45975	Salmonella Adelaide	Adelaide	P3098	0	"70,*101,7,*402,100,149,164"	Salmonella enterica subsp I enterica (77.53%)	nothing (0.00%)	48.25	5.2	100	18	I35:f,g:-	SRR1969535
1139061	44671	Salmonella Adelaide	Adelaide	440	82	"140,105,85,93,14,10,3"	Salmonella enterica subsp I enterica (77.21%)	nothing (0.00%)	31.6	5.9	100	13	I35:f,g:-	SRR1957815
1144093	70654	Salmonella Adelaide	Adelaide	440	82	"140,105,85,93,14,10,3"	Salmonella enterica subsp I enterica (77.34%)	nothing (0.00%)	24.34	36.4	100	11	I35:f,g:-	SRR1960565
1145691	78745	Salmonella Adelaide	Adelaide	P3199	0	"140,94,85,66,214,10,58"	Salmonella enterica subsp I enterica (77.07%)	nothing (0.00%)	36.63	7.7	100	14	I35:f,g:-	SRR1959293
1146080	80298	Salmonella Adelaide	Adelaide	P3199	0	"140,94,85,66,214,10,58"	Salmonella enterica subsp I enterica (77.06%)	nothing (0.00%)	25.52	10	100	10	I35:f,g:-	SRR1960505
1149158	99746	Salmonella Adelaide	Adelaide	440	82	140,105,85,93,14,10,3	Salmonella enterica subsp I enterica (77.29%)	nothing (0.00%)	35.92	10.34	100	20	I35:f,g:-	SRR1967434
1130492	9462	Salmonella Agama	Agama	P3352	0	"127,133,40,94,2,*33,95"	Salmonella enterica subsp. enterica serovar Javiana str. (76.03%)	nothing (0.00%)	20.43	8.3	100	6	I4,12:i:1,6	SRR1968438
1130918	12123	Salmonella Agama	Agama	885	167	"136,133,40,350,2,9,95"	Salmonella enterica subsp. enterica serovar Javiana str. (75.88%)	nothing (0.00%)	26.23	17.6	100	8	I4,12:i:1,6	SRR1968698
1131488	14878	Salmonella Agama	Agama	885	167	"136,133,40,350,2,9,95"	Salmonella enterica subsp I enterica (75.11%)	nothing (0.00%)	42.33	7	100	14	I4,12:i:1,6	SRR1969987
1134815	32513	Salmonella Agama	Agama	885	167	"136,133,40,350,2,9,95"	Salmonella enterica subsp I enterica (75.11%)	nothing (0.00%)	40.86	4.7	100	15	I4,12:i:1,6	SRR1965967
1136225	37790	Salmonella Agama	Agama	885	167	"136,133,40,350,2,9,95"	Salmonella enterica subsp I enterica (75.11%)	nothing (0.00%)	36.58	5.8	100	20	I4,12:i:1,6	SRR1965509
1136697	57100	Salmonella Agama	Agama	885	167	"136,133,40,350,2,9,95"	Salmonella enterica subsp I enterica (76.13%)	nothing (0.00%)	38.55	6.2	100	13	I4,12:i:1,6	SRR1967250
1137015	40262	Salmonella Agama	Agama	885	167	"136,133,40,350,2,9,95"	Salmonella enterica subsp I enterica (75.06%)	nothing (0.00%)	31.35	12.5	100	7	I4,12:i:1,6	SRR1968148
1137193	43910	Salmonella Agama	Agama	P3334	0	"*244,133,*40,94,*174,226,4"	Salmonella enterica subsp I enterica (75.16%)	nothing (0.00%)	21.03	8.7	100	11	I4,12:i:1,6	SRR3049252
1137845	46140	Salmonella Agama	Unnamed	P3549	0	"136,133,40,350,2,9,*19"	Salmonella enterica subsp I enterica (74.78%)	nothing (0.00%)	15.59	12.5	100	4	I4,12:i:1,6	SRR3049671
1138836	62579	Salmonella Agama	Agama	885	167	"136,133,40,350,2,9,95"	Salmonella enterica subsp I enterica (75.12%)	nothing (0.00%)	46.17	5.4	100	19	I4,12:i:1,6	SRR1958070
1139402	66445	Salmonella Agama	Agama	885	167	"136,133,40,350,2,9,95"	Salmonella enterica subsp I enterica (75.09%)	nothing (0.00%)	43.69	6.3	100	23	I4,12:i:1,6	SRR1958482
1139735	51281	Salmonella Agama	Agama	P3352	0	"127,133,40,94,2,*33,95"	Salmonella enterica subsp I enterica (75.11%)	nothing (0.00%)	47.76	5.9	100	24	I4,12:i:1,6	SRR1968357
1139984	50143	Salmonella Agama	Agama	885	167	"136,133,40,350,2,9,95"	Salmonella enterica subsp I enterica (75.11%)	nothing (0.00%)	26.3	6.1	100	6	I4,12:i:1,6	SRR1958503
1140304	54026	Salmonella Agama	Agama	885	167	"136,133,40,350,2,9,95"	Salmonella enterica subsp I enterica (75.06%)	nothing (0.00%)	23.99	8.3	100	10	I4,12:i:1,6	SRR1958286
1139912	54063	Salmonella Agama	Agama	885	167	"136,133,40,350,2,9,95"	Salmonella enterica subsp I enterica (75.10%)	nothing (0.00%)	25.3	7.1	100	11	I4,12:i:1,6	SRR1958045
1140559	61903	Salmonella Agama	Agama	885	167	"136,133,40,350,2,9,95"	Salmonella enterica subsp I enterica (77.04%)	nothing (0.00%)	57.62	8.3	100	23	I4,12:i:1,6	SRR1965626
1140666	53031	Salmonella Agama	Agama	P3334	0	"*244,133,*40,94,*174,226,4"	Salmonella enterica subsp I enterica (75.29%)	nothing (0.00%)	40.08	6.1	100	11	I4,12:i:1,6	SRR3049371
1140384	52989	Salmonella Agama	Agama	885	167	"136,133,40,350,2,9,95"	Salmonella enterica subsp I enterica (75.09%)	nothing (0.00%)	24.48	8	100	8	I4,12:i:1,6	SRR1966249
1141277	60409	Salmonella Agama	Agama	885	167	"136,133,40,350,2,9,95"	Salmonella enterica subsp I enterica (75.04%)	nothing (0.00%)	31.32	10	100	9	I4,12:i:1,6	SRR1958171
1141272	60032	Salmonella Agama	Agama	885	167	"136,133,40,350,2,9,95"	Salmonella enterica subsp I enterica (75.12%)	nothing (0.00%)	42.65	4.3	100	19	I4,12:i:1,6	SRR1958544
1141202	60047	Salmonella Agama	Agama	P3352	0	"127,133,40,94,2,*33,95"	Salmonella enterica subsp I enterica (75.07%)	nothing (0.00%)	29.91	6.7	100	10	I4,12:i:1,6	SRR1958153
1142212	63724	Salmonella Agama	Agama	885	167	"136,133,40,350,2,9,95"	Salmonella enterica subsp I enterica (75.12%)	nothing (0.00%)	38.92	5.7	100	19	I4,12:i:1,6	SRR1970023
1142311	62537	Salmonella Agama	Agama	P3130	0	"346,133,*40,94,*174,226,4"	Salmonella enterica subsp I enterica (85.46%)	nothing (0.00%)	45.11	7.6	100	29	I4,12:i:1,6	SRR1958615
1142669	65022	Salmonella Agama	Agama	885	167	"136,133,40,350,2,9,95"	Salmonella enterica subsp I enterica (75.10%)	nothing (0.00%)	36.79	7.1	100	24	I4,12:i:1,6	SRR1965909
1144059	65042	Salmonella Agama	Agama	P3353	0	"127,133,40,94,2,9,95"	Salmonella enterica subsp I enterica (74.89%)	nothing (0.00%)	41.38	7.5	100	22	I4,12:i:1,6	SRR1968019
1143145	67558	Salmonella Agama	Agama	885	167	"136,133,40,350,2,9,95"	Salmonella enterica subsp I enterica (75.35%)	Klebsiella pneumoniae HSL4 (70.82775%)	46.72	11.4	100	22	I4,12:i:1,6	SRR1967106
1144609	69913	Salmonella Agama	Agama	885	167	"136,133,40,350,2,9,95"	Salmonella enterica subsp I enterica (75.10%)	nothing (0.00%)	20.01	11.1	100	12	I4,12:i:1,6	SRR1968518
1145835	78749	Salmonella Agama	Agama	885	167	"136,133,40,350,2,9,95"	Salmonella enterica subsp I enterica (75.11%)	nothing (0.00%)	30.06	8.7	100	13	I4,12:i:1,6	SRR1959247
1146490	80317	Salmonella Agama	Agama	P3130	0	"346,133,*40,94,*174,226,4"	Salmonella enterica subsp I enterica (75.22%)	nothing (0.00%)	33.65	7.7	100	14	I4,12:i:1,6	SRR1963381
1146228	82001	Salmonella Agama	Agama	P3352	0	"127,133,40,94,2,*33,95"	Salmonella enterica subsp I enterica (75.11%)	nothing (0.00%)	44.89	10.3	100	16	I4,12:i:1,6	SRR3049974
1147520	85752	Salmonella Agama	Agama	885	167	"136,133,40,350,2,9,95"	Salmonella enterica subsp I enterica (75.12%)	nothing (0.00%)	38.21	9.1	100	23	I4,12:i:1,6	SRR1965241
1147390	89894	Salmonella Agama	Agama	885	167	"136,133,40,350,2,9,95"	Salmonella enterica subsp I enterica (75.12%)	nothing (0.00%)	37.73	7	100	18	I4,12:i:1,6	SRR1967155
1148749	96961	Salmonella Agama	Agama	P3352	0	127,133,40,94,2,*33,95	Salmonella enterica subsp I enterica (75.11%)	nothing (0.00%)	32.09	13.6	100	17	I4,12:i:1,6	SRR1966533
1149145	99740	Salmonella Agama	Agama	885	167	136,133,40,350,2,9,95	Salmonella enterica subsp I enterica (75.13%)	nothing (0.00%)	30.23	10	100	15	I4,12:i:1,6	SRR1966699
1129965	5369	Salmonella Agbeni	Agbeni	P3191	0	"72,32,40,33,139,79,324"	Salmonella enterica subsp. enterica serovar Kentucky str. CVM29188 (76.33%)	nothing (0.00%)	29.77	10	100	7	I13,23:g,m:-	SRR1967011
1135149	32474	Salmonella Agbeni	Agbeni	P3191	0	"72,32,40,33,139,79,*3"	Salmonella enterica subsp I enterica (75.91%)	nothing (0.00%)	26.79	5.4	100	10	I13,23:g,m:-	SRR1969991
1135109	31909	Salmonella Agbeni	Agbeni	P3338	0	"146,32,40,33,139,79,324"	Salmonella enterica subsp I enterica (75.85%)	nothing (0.00%)	28.53	7.7	100	12	I13,23:g,m:-	SRR1965635
1142277	31938	Salmonella Agbeni	Typhimurium	36	138	"18,14,12,9,5,18,21"	Salmonella enterica subsp I enterica (81.94%)	nothing (0.00%)	26.01	7.1	100	13	I13,23:g,m:-	SRR1969810
1142382	43892	Salmonella Agbeni	Agbeni	P3191	0	"72,32,40,33,139,79,324"	Salmonella enterica subsp I enterica (76.07%)	nothing (0.00%)	21.98	7.4	100	8	I13,23:g,m:-	SRR3049507
1137758	46099	Salmonella Agbeni	Agbeni	P3191	0	"72,32,40,33,139,79,324"	Salmonella enterica subsp I enterica (75.81%)	nothing (0.00%)	17.95	16.7	100	5	I13,23:g,m:-	SRR1958627
1139027	75929	Salmonella Agbeni	Agbeni	P3191	0	"72,32,40,33,139,79,324"	Salmonella enterica subsp I enterica (76.11%)	nothing (0.00%)	22.11	13.8	100	12	I13,23:g,m:-	SRR1968026
1140632	50863	Salmonella Agbeni	Havana	578	58	"139,174,68,132,133,9,168"	Salmonella enterica subsp I enterica (78.11%)	nothing (0.00%)	34.89	5.9	100	15	I13,23:g,m,s,t:-	SRR1969212
1142134	52981	Salmonella Agbeni	Agbeni	P3191	0	"72,32,40,33,139,79,324"	Salmonella enterica subsp I enterica (76.03%)	nothing (0.00%)	39.42	5.2	100	16	I13,23:g,m:-	SRR1965186
1141295	58577	Salmonella Agbeni	Agbeni	P3190	0	"72,32,40,*382,139,79,324"	Salmonella enterica subsp I enterica (75.70%)	nothing (0.00%)	26.82	10.5	100	12	I13,23:g,m:-	SRR3049506
1142301	63630	Salmonella Agbeni	Agbeni	P3231	0	"14,308,40,163,100,101,95"	Salmonella enterica subsp I enterica (75.96%)	nothing (0.00%)	40.31	6.3	100	13	I13,23:g,m:-	SRR1968885
1145239	75960	Salmonella Agbeni	Agbeni	P3193	0	"72,32,40,33,8,101,126"	Salmonella enterica subsp I enterica (75.83%)	nothing (0.00%)	50.82	6.7	100	24	I13,23:g,m:-	SRR1970112
1129861	3766	Salmonella Ago	Unnamed	P3138	0	"*39,4,43,128,6,9,182"	Salmonella enterica subsp. enterica serovar Kentucky str. CVM29188 (81.86%)	nothing (0.00%)	28.21	18.2	100	14	I30:z38:-	SRR1965856
1132360	20907	Salmonella Ago	Ago	P3181	0	152,101,47,*513,169,7,*22	Salmonella enterica subsp I enterica (78.97%)	nothing (0.00%)	25.27	8.6	100	7	I30:z38:-	SRR3049493
1134473	29244	Salmonella Ago	Ago	P3194	0	"72,107,8,129,107,109,*1"	Salmonella enterica subsp I enterica (77.87%)	nothing (0.00%)	24.38	10	100	9	I30:z38:-	SRR3048972
1135717	36510	Salmonella Ago	Unnamed	P3138	0	"*39,4,43,128,6,9,182"	Salmonella enterica subsp I enterica (77.95%)	nothing (0.00%)	25.1	7.7	100	7	I30:z38:-	SRR1967854
1137523	46006	Salmonella Ago	Ago	P3181	0	"152,101,47,*513,169,7,*22"	Salmonella enterica subsp I enterica (78.98%)	nothing (0.00%)	40.76	4.8	100	13	I30:z38:-	SRR1966313
1149154	98258	Salmonella Ago	Ago	P3194	0	72,107,8,129,107,109,*1	Salmonella enterica subsp I enterica (77.92%)	nothing (0.00%)	33.02	11.59	100	22	I30:z38:-	SRR1967792
1126195	3738	Salmonella Agona	Agona	13	54	"3,3,7,4,3,3,7"	Salmonella enterica serovar Agona SL483 uid59431 (98.30%)	nothing (0.00%)	30.4	5.6	100	13	I4,12:f,g,s:-	SRR1965605
1130017	5972	Salmonella Agona	Agona	13	54	"3,3,7,4,3,3,7"	Salmonella enterica serovar Agona SL483 uid59431 (96.57%)	nothing (0.00%)	13.18	14.3	100	3	I4,12:f,g,s:-	SRR3048522
1130106	6441	Salmonella Agona	Agona	13	54	"3,3,7,4,3,3,7"	Salmonella enterica serovar Agona SL483 uid59431 (97.58%)	nothing (0.00%)	57.29	4.1	100	22	I4,12:f,g,s:-	SRR1968708
1130411	6492	Salmonella Agona	Agona	13	54	"3,3,7,4,3,3,7"	Salmonella enterica serovar Agona SL483 uid59431 (97.87%)	nothing (0.00%)	18.13	16.7	100	4	I4,12:f,g,s:-	SRR3049449
1130286	6494	Salmonella Agona	Agona	13	54	"3,3,7,4,3,3,7"	Salmonella enterica serovar Agona SL483 uid59431 (97.71%)	nothing (0.00%)	17.16	10	100	1	I4,12:f,g,s:-	SRR3049639
1130288	9455	Salmonella Agona	Agona	13	54	"3,3,7,4,3,3,7"	Salmonella enterica serovar Agona SL483 uid59431 (98.43%)	nothing (0.00%)	51.34	6.3	100	15	I4,12:f,g,s:-	SRR1965650
1130852	9165	Salmonella Agona	Agona	13	54	"3,3,7,4,3,3,7"	Salmonella enterica serovar Agona SL483 uid59431 (98.51%)	nothing (0.00%)	30.39	23.5	100	5	I4,12:f,g,s:-	SRR1969009
1130931	13381	Salmonella Agona	Agona	13	54	"3,3,7,4,3,3,7"	Salmonella enterica serovar Agona SL483 uid59431 (97.75%)	nothing (0.00%)	21.18	11.1	100	8	I4,12:f,g,s:-	SRR1965714
1131349	13824	Salmonella Agona	Agona	13	54	"3,3,7,4,3,3,7"	Salmonella enterica serovar Agona SL483 uid59431 (98.14%)	nothing (0.00%)	26.82	15.6	100	10	I4,12:f,g,s:-	SRR1967385
1131350	13825	Salmonella Agona	Agona	13	54	"3,3,7,4,3,3,7"	Salmonella enterica serovar Agona SL483 uid59431 (97.77%)	nothing (0.00%)	23.91	9.5	100	10	I4,12:f,g,s:-	SRR1969685
1131310	14882	Salmonella Agona	Agona	P3284	54	"3,3,7,4,3,3,*7"	Salmonella enterica subsp I enterica (78.99%)	nothing (0.00%)	18.22	12.5	100	7	I4,12:f,g,s:-	SRR1969423
1131747	15224	Salmonella Agona	Agona	13	54	"3,3,7,4,3,3,7"	Salmonella enterica subsp I enterica (78.26%)	nothing (0.00%)	15.96	11.1	100	6	I4,12:f,g,s:-	SRR3048845
1131987	15231	Salmonella Agona	Agona	13	54	"3,3,7,4,3,3,7"	Salmonella enterica subsp I enterica (83.31%)	nothing (0.00%)	19.35	15.2	100	4	I4,12:f,g,s:-	SRR3048527
1131799	14115	Salmonella Agona	Agona	13	54	"3,3,7,4,3,3,7"	Salmonella enterica serovar Agona SL483 uid59431 (98.49%)	nothing (0.00%)	27.22	7.1	100	13	I4,12:f,g,s:-	SRR1967305
1131815	21071	Salmonella Agona	Agona	13	54	3,3,7,4,3,3,7	Salmonella enterica subsp I enterica (78.38%)	nothing (0.00%)	32.17	8	100	10	I4,5,12:f,g,s:-	SRR3049338
1132190	18514	Salmonella Agona	Agona	13	54	3,3,7,4,3,3,7	Salmonella enterica subsp I enterica (78.30%)	Shigella sonnei 4822-66 (72.12%)	17.12	36.4	100	4	I4,12:f,g,s:-	SRR3049907
1132112	21759	Salmonella Agona	Agona	13	54	"3,3,7,4,3,3,7"	Salmonella enterica subsp I enterica (78.43%)	nothing (0.00%)	40.35	10	100	15	I4,12:f,g,s:-	SRR1970259
1132394	21798	Salmonella Agona	Agona	13	54	3,3,7,4,3,3,7	Salmonella enterica subsp I enterica (78.39%)	nothing (0.00%)	23.7	10	100	9	I4,12:f,g,s:-	SRR3049312
1133071	22228	Salmonella Agona	Agona	13	54	"3,3,7,4,3,3,7"	Salmonella enterica subsp I enterica (78.49%)	nothing (0.00%)	26.38	12.5	100	7	I4,5,12:f,g,s:-	SRR1965227
1133165	46610	Salmonella Agona	Agona	13	54	"3,3,7,4,3,3,7"	Salmonella enterica subsp I enterica (78.28%)	nothing (0.00%)	27.78	6.7	100	14	I4,12:f,g,s:-	SRR1958582
1133470	27774	Salmonella Agona	Agona	13	54	"3,3,7,4,3,3,7"	Salmonella enterica subsp I enterica (78.25%)	nothing (0.00%)	14.42	14.3	100	4	I4,12:f,g,s:-	SRR1967392
1133541	25010	Salmonella Agona	Agona	13	54	"3,3,7,4,3,3,7"	Salmonella enterica subsp I enterica (78.33%)	nothing (0.00%)	22.99	16	100	9	I4,12:f,g,s:-	SRR1968957
1133688	25246	Salmonella Agona	Agona	13	54	"3,3,7,4,3,3,7"	Salmonella enterica subsp I enterica (78.43%)	nothing (0.00%)	41.48	5.6	100	18	I4,12:f,g,s:-	SRR1965608
1134370	29239	Salmonella Agona	Agona	13	54	"3,3,7,4,3,3,7"	Salmonella enterica subsp I enterica (78.40%)	nothing (0.00%)	19.98	12.5	100	5	I4,12:f,g,s:-	SRR3049903
1134809	29938	Salmonella Agona	Agona	13	54	"3,3,7,4,3,3,7"	Salmonella enterica subsp I enterica (78.40%)	nothing (0.00%)	22.54	10	100	8	I4,12:f,g,s:-	SRR3049465
1135159	31912	Salmonella Agona	Agona	P3285	54	"3,3,7,4,3,*3,7"	Salmonella enterica subsp I enterica (78.40%)	nothing (0.00%)	20.67	6.1	100	9	I4,12:f,g,s:-	SRR1965065
1135849	31915	Salmonella Agona	Agona	13	54	"3,3,7,4,3,3,7"	Salmonella enterica subsp I enterica (78.40%)	nothing (0.00%)	19.31	8	100	9	I4,12:f,g,s:-	SRR1965921
1135033	34148	Salmonella Agona	Agona	13	54	"3,3,7,4,3,3,7"	Salmonella enterica subsp I enterica (78.41%)	nothing (0.00%)	36.83	5.4	100	17	I4,12:f,g,s:-	SRR1965070
1135259	31942	Salmonella Agona	Agona	13	54	"3,3,7,4,3,3,7"	Salmonella enterica subsp I enterica (78.42%)	nothing (0.00%)	31.6	5.3	100	14	I4,12:f,g,s:-	SRR1966285
1135248	31947	Salmonella Agona	Agona	13	54	"3,3,7,4,3,3,7"	Salmonella enterica subsp I enterica (78.42%)	nothing (0.00%)	27.32	14.3	100	13	I4,12:f,g,s:-	SRR1967095
1139635	58461	Salmonella Agona	Agona	13	54	"3,3,7,4,3,3,7"	Salmonella enterica subsp I enterica (78.39%)	nothing (0.00%)	25.48	14.3	100	5	I4,12:f,g,s:-	SRR1958693
1136741	39477	Salmonella Agona	Agona	13	54	"3,3,7,4,3,3,7"	Salmonella enterica subsp I enterica (78.47%)	nothing (0.00%)	30.87	9.5	100	5	I4,12:f,g,s:-	SRR1965440
1137307	40244	Salmonella Agona	Derby	39	57	"19,20,3,20,5,2,22"	Salmonella enterica subsp I enterica (79.01%)	nothing (0.00%)	27.33	11.8	100	8	I4,12:f,g,s:-	SRR1965850
1136756	40256	Salmonella Agona	Agona	13	54	"3,3,7,4,3,3,7"	Salmonella enterica subsp I enterica (78.17%)	nothing (0.00%)	14.42	14.3	100	4	I4,12:f,g,s:-	SRR1968955
1137596	40261	Salmonella Agona	Agona	13	54	"3,3,7,4,3,3,7"	Salmonella enterica subsp I enterica (78.33%)	nothing (0.00%)	24.39	20	100	3	I4,12:f,g,s:-	SRR1967308
1137404	40789	Salmonella Agona	Agona	13	54	"3,3,7,4,3,3,7"	Salmonella enterica subsp I enterica (78.42%)	nothing (0.00%)	31.88	10	100	7	I1,4,12:f,g,s:-	SRR1969644
1137592	43922	Salmonella Agona	Agona	13	54	"3,3,7,4,3,3,7"	Salmonella enterica subsp I enterica (78.42%)	nothing (0.00%)	26.8	12.5	100	7	I4,12:f,g,s:-	SRR3049641
1137602	43953	Salmonella Agona	Agona	13	54	"3,3,7,4,3,3,7"	Salmonella enterica subsp I enterica (78.37%)	nothing (0.00%)	16.13	16.7	100	7	I4,12:f,g,s:-	SRR3049210
1139742	40316	Salmonella Agona	Agona	13	54	"3,3,7,4,3,3,7"	Salmonella enterica subsp I enterica (78.38%)	nothing (0.00%)	19.83	18.2	100	5	I4,12:g,s:-	SRR1968325
1137332	57638	Salmonella Agona	Agona	13	54	"3,3,7,4,3,3,7"	Salmonella enterica subsp I enterica (78.40%)	nothing (0.00%)	29.79	12.5	100	7	I4,12:f,g,s:-	SRR1958665
1137325	41953	Salmonella Agona	Agona	13	54	"3,3,7,4,3,3,7"	Salmonella enterica subsp I enterica (78.61%)	nothing (0.00%)	31.96	5.7	100	16	I4,12:f,g,s:-	SRR1969220
1137326	41954	Salmonella Agona	Agona	13	54	"3,3,7,4,3,3,7"	Salmonella enterica subsp I enterica (78.60%)	nothing (0.00%)	29.63	8	100	14	I4,12:f,g,s:-	SRR1967573
1137327	57612	Salmonella Agona	Agona	13	54	"3,3,7,4,3,3,7"	Salmonella enterica subsp I enterica (78.59%)	nothing (0.00%)	32.12	8.3	100	17	I4,12:f,g,s:-	SRR1958030
1137844	46138	Salmonella Agona	Agona	13	54	"3,3,7,4,3,3,7"	Salmonella enterica subsp I enterica (78.35%)	nothing (0.00%)	16.99	11.1	100	7	I4,12:f,g,s:-	SRR1958391
1139740	45226	Salmonella Agona	Agona	13	54	"3,3,7,4,3,3,7"	Salmonella enterica subsp I enterica (77.68%)	nothing (0.00%)	13.8	20	100	2	I4,12:g,s:-	SRR3049315
1138884	43411	Salmonella Agona	Agona	13	54	"3,3,7,4,3,3,7"	Salmonella enterica subsp I enterica (78.42%)	nothing (0.00%)	36.38	6.5	100	13	I4,12:f,g,s:-	SRR1962560
1138885	43412	Salmonella Agona	Agona	13	54	"3,3,7,4,3,3,7"	Salmonella enterica subsp I enterica (78.41%)	nothing (0.00%)	33.55	7.1	100	7	I4,12:f,g,s:-	SRR1960632
1140625	43415	Salmonella Agona	Agona	13	54	"3,3,7,4,3,3,7"	Salmonella enterica subsp I enterica (78.42%)	nothing (0.00%)	32.83	5	100	9	I4,12:f,g,s:-	SRR1960258
1141383	43422	Salmonella Agona	Agona	13	54	"3,3,7,4,3,3,7"	Salmonella enterica subsp I enterica (78.41%)	nothing (0.00%)	35.86	4.2	100	18	I4,12:f,g,s:-	SRR1969362
1138609	45598	Salmonella Agona	Agona	13	54	"3,3,7,4,3,3,7"	Salmonella enterica subsp I enterica (78.43%)	nothing (0.00%)	41.07	5	100	9	I4,12:f,g,s:-	SRR1965449
1138628	56132	Salmonella Agona	Agona	13	54	"3,3,7,4,3,3,7"	Salmonella enterica subsp I enterica (78.41%)	nothing (0.00%)	56.24	5.3	100	20	I4,12:f,g,s:-	SRR1967972
1139315	50311	Salmonella Agona	Agona	13	54	"3,3,7,4,3,3,7"	Salmonella enterica subsp I enterica (78.87%)	nothing (0.00%)	21.47	10.5	100	8	I4,12:f,g,s:-	SRR1966323
1140158	65416	Salmonella Agona	Agona	13	54	"3,3,7,4,3,3,7"	Salmonella enterica subsp I enterica (78.41%)	nothing (0.00%)	41.66	6.7	100	17	I4,12:g,s:-	SRR1969633
1139335	51246	Salmonella Agona	Agona	13	54	"3,3,7,4,3,3,7"	Salmonella enterica subsp I enterica (78.41%)	nothing (0.00%)	51.86	4.3	100	24	I4,12:f,g,s:-	SRR1966428
1140061	56133	Salmonella Agona	Agona	13	54	"3,3,7,4,3,3,7"	Salmonella enterica subsp I enterica (78.44%)	nothing (0.00%)	55.93	5.1	100	25	I4,12:f,g,s:-	SRR1968076
1140423	73551	Salmonella Agona	Agona	13	54	"3,3,7,4,3,3,7"	Salmonella enterica subsp I enterica (78.45%)	nothing (0.00%)	35.14	16.7	100	10	I4,12:f,g,s:-	SRR1959246
1143136	59993	Salmonella Agona	Agona	13	54	"3,3,7,4,3,3,7"	Salmonella enterica subsp I enterica (78.44%)	nothing (0.00%)	47.65	5	100	15	I4,12:f,g,s:-	SRR1958523
1143519	72307	Salmonella Agona	Agona	13	54	"3,3,7,4,3,3,7"	Salmonella enterica subsp I enterica (78.43%)	nothing (0.00%)	37.76	5.6	100	21	I4,12:f,g,s:-	SRR1968915
1141387	58557	Salmonella Agona	Agona	13	54	"3,3,7,4,3,3,7"	Salmonella enterica subsp I enterica (78.42%)	nothing (0.00%)	33.1	6.7	100	11	I4,12:g,s:-	SRR3049439
1141375	60396	Salmonella Agona	Derby	40	57	"19,20,3,20,5,22,22"	Salmonella enterica subsp I enterica (78.53%)	nothing (0.00%)	37.06	6.5	100	20	I4,12:f,g,s:-	SRR1957892
1141707	60404	Salmonella Agona	Agona	13	54	"3,3,7,4,3,3,7"	Salmonella enterica subsp I enterica (78.30%)	nothing (0.00%)	19.74	18.2	100	9	I4,12:g,s:-	SRR1958605
1141890	63772	Salmonella Agona	Agona	13	54	"3,3,7,4,3,3,7"	Salmonella enterica subsp I enterica (85.07%)	nothing (0.00%)	72.82	34.1	100	40	I4,12:f,g,s:-	SRR1966073
1142203	68876	Salmonella Agona	Agona	13	54	"3,3,7,4,3,3,7"	Salmonella enterica subsp I enterica (78.42%)	nothing (0.00%)	24.79	6.7	100	12	I4,12:f,g,s:-	SRR1959464
1142114	68879	Salmonella Agona	Agona	13	54	"3,3,7,4,3,3,7"	Salmonella enterica subsp I enterica (78.44%)	nothing (0.00%)	45.45	8.3	100	29	I4,12:f,g,s:-	SRR1960102
1142707	63878	Salmonella Agona	Agona	13	54	"3,3,7,4,3,3,7"	Salmonella enterica subsp I enterica (78.44%)	nothing (0.00%)	55.91	3.6	100	27	I4,12:f,g,s:-	SRR1965511
1142673	63898	Salmonella Agona	Agona	13	54	"3,3,7,4,3,3,7"	Salmonella enterica subsp I enterica (78.43%)	nothing (0.00%)	28.99	8	100	13	I4,12:f,g,s:-	SRR1966384
1142519	65037	Salmonella Agona	Agona	13	54	"3,3,7,4,3,3,7"	Salmonella enterica subsp I enterica (78.39%)	nothing (0.00%)	34.1	6.1	100	19	I4,12:f,g,s:-	SRR1968304
1143099	63931	Salmonella Agona	Agona	13	54	"3,3,7,4,3,3,7"	Salmonella enterica subsp I enterica (78.43%)	nothing (0.00%)	34.24	7.4	100	21	I4,12:f,g,s:-	SRR1965426
1142987	65111	Salmonella Agona	Derby	40	57	"19,20,3,20,5,22,22"	Salmonella enterica subsp I enterica (79.13%)	nothing (0.00%)	30.63	9.5	100	15	I4,12:f,g,s:-	SRR1967282
1143142	67544	Salmonella Agona	Agona	13	54	"3,3,7,4,3,3,7"	Salmonella enterica subsp I enterica (78.44%)	nothing (0.00%)	44.31	6.7	100	24	I4,12:f,g,s:-	SRR1967446
1143595	72276	Salmonella Agona	Agona	13	54	"3,3,7,4,3,3,7"	Salmonella enterica subsp I enterica (78.44%)	nothing (0.00%)	34.81	6.7	100	13	I4,12:f,g,s:-	SRR1966706
1143652	69208	Salmonella Agona	Agona	13	54	"3,3,7,4,3,3,7"	Salmonella enterica subsp I enterica (78.43%)	nothing (0.00%)	39.09	6.3	100	20	I4,12:f,g,s:-	SRR1960198
1143397	69709	Salmonella Agona	Agona	13	54	"3,3,7,4,3,3,7"	Salmonella enterica subsp I enterica (78.43%)	nothing (0.00%)	34.96	6	100	19	I4,12:f,g,s:-	SRR1960203
1144500	73091	Salmonella Agona	Agona	13	54	"3,3,7,4,3,3,7"	Salmonella enterica subsp I enterica (78.62%)	nothing (0.00%)	29.42	11.1	100	16	I4,12:f,g,s:-	SRR1967369
1145183	75974	Salmonella Agona	Agona	13	54	"3,3,7,4,3,3,7"	Salmonella enterica subsp I enterica (81.58%)	nothing (0.00%)	26.92	11.8	100	15	I4,12:f,g,s:-	SRR1967602
1145470	78651	Salmonella Agona	Agona	13	54	"3,3,7,4,3,3,7"	Salmonella enterica subsp I enterica (78.63%)	nothing (0.00%)	45.75	5.9	100	26	I4,12:f,g,s:-	SRR1961504
1145499	78643	Salmonella Agona	Agona	13	54	"3,3,7,4,3,3,7"	Salmonella enterica subsp I enterica (78.62%)	nothing (0.00%)	41.57	6.5	100	24	I4,12:f,g,s:-	SRR1960047
1146032	80302	Salmonella Agona	Agona	13	54	"3,3,7,4,3,3,7"	Salmonella enterica subsp I enterica (78.38%)	nothing (0.00%)	28.56	11.5	100	15	I4,12:f,g,s:-	SRR1959303
1146088	80580	Salmonella Agona	Agona	13	54	"3,3,7,4,3,3,7"	Salmonella enterica subsp I enterica (78.38%)	nothing (0.00%)	29.65	8.3	100	15	I4,12:f,g,s:-	SRR1969792
1146348	83312	Salmonella Agona	Agona	13	54	"3,3,7,4,3,3,7"	Salmonella enterica subsp I enterica (78.77%)	Shigella flexneri 1235-66 (24.71%)	25.16	31.8	100	11	I4,12:f,g,s:-	SRR1969265
1146349	83313	Salmonella Agona	Agona	13	54	"3,3,7,4,3,3,7"	Salmonella enterica subsp I enterica (78.42%)	nothing (0.00%)	83.58	4.5	100	44	I4,12:f,g,s:-	SRR1968596
1146548	83578	Salmonella Agona	Agona	13	54	"3,3,7,4,3,3,7"	Salmonella enterica subsp I enterica (78.43%)	nothing (0.00%)	40.22	7.8	100	20	I4,12:f,g,s:-	SRR1967314
1147140	84468	Salmonella Agona	Agona	13	54	"3,3,7,4,3,3,7"	Salmonella enterica subsp I enterica (78.43%)	nothing (0.00%)	43.07	6.9	100	23	I4,12:f,g,s:-	SRR1965381
1147339	86882	Salmonella Agona	Agona	13	54	"3,3,7,4,3,3,7"	Salmonella enterica subsp I enterica (78.33%)	nothing (0.00%)	36.19	7.7	100	20	I4,12:f,g,s:-	SRR1970095
1147516	90480	Salmonella Agona	Agona	13	54	"3,3,7,4,3,3,7"	Salmonella enterica subsp I enterica (78.43%)	nothing (0.00%)	50.78	7.1	100	26	I4,12:f,g,s:-	SRR1966395
1147584	89991	Salmonella Agona	Agona	13	54	"3,3,7,4,3,3,7"	Salmonella enterica subsp I enterica (78.43%)	nothing (0.00%)	36.66	11.8	100	15	I4,12:f,g,s:-	SRR1967797
1147687	91265	Salmonella Agona	Agona	13	54	"3,3,7,4,3,3,7"	Salmonella enterica subsp I enterica (78.45%)	nothing (0.00%)	30.13	11.1	100	16	I4,12:f,g,s:-	SRR1967680
1148121	91965	Salmonella Agona	Agona	13	54	"3,3,7,4,3,3,7"	Salmonella enterica subsp I enterica (78.31%)	nothing (0.00%)	16.93	16	100	10	I4,12:f,g,s:-	SRR1966958
1148009	93503	Salmonella Agona	Agona	13	54	3,3,7,4,3,3,7	Salmonella enterica subsp I enterica (78.43%)	nothing (0.00%)	43.83	7.9	100	24	I4,12:f,g,s:-	SRR1966445
1148033	93528	Salmonella Agona	Agona	13	54	3,3,7,4,3,3,7	Salmonella enterica subsp I enterica (78.43%)	nothing (0.00%)	36.72	6.3	100	20	I4,12:f,g,s:-	SRR1968547
1148463	94073	Salmonella Agona	Agona	13	54	3,3,7,4,3,3,7	Salmonella enterica subsp I enterica (78.18%)	nothing (0.00%)	36.11	8.7	100	16	I4,12:f,g,s:-	SRR1969049
1148359	95029	Salmonella Agona	Agona	13	54	3,3,7,4,3,3,7	Salmonella enterica subsp I enterica (77.85%)	nothing (0.00%)	10.35	22.2	100	6	I4,12:f,g,s:-	SRR3049036
1148473	95060	Salmonella Agona	Agona	13	54	3,3,7,4,3,3,7	Salmonella enterica subsp I enterica (78.31%)	nothing (0.00%)	16.15	25	100	4	I4,12:f,g,s:-	SRR1967220
1148925	96933	Salmonella Agona	Agona	13	54	3,3,7,4,3,3,7	Salmonella enterica subsp I enterica (78.36%)	nothing (0.00%)	23.05	11.5	100	8	I4,12:f,g,s:-	SRR1969296
1148937	96969	Salmonella Agona	Agona	13	54	3,3,7,4,3,3,7	Salmonella enterica subsp I enterica (78.39%)	nothing (0.00%)	24.82	11.8	100	14	I4,12:f,g,s:-	SRR1965544
1148658	97238	Salmonella Agona	Agona	13	54	3,3,7,4,3,3,7	Salmonella enterica subsp I enterica (78.47%)	nothing (0.00%)	44.08	6.4	100	26	I4,12:f,g,s:-	SRR3049606
1149014	97249	Salmonella Agona	Agona	13	54	3,3,7,4,3,3,7	Salmonella enterica subsp I enterica (78.44%)	nothing (0.00%)	72.73	4.5	100	44	I4,12:f,g,s:-	SRR3049175
1148976	98275	Salmonella Agona	Agona	13	54	3,3,7,4,3,3,7	Salmonella enterica subsp I enterica (78.43%)	nothing (0.00%)	26.24	11.76	100	7	I4,12:f,g,s:-	SRR1969818
1148997	98279	Salmonella Agona	Agona	13	54	3,3,7,4,3,3,7	Salmonella enterica subsp I enterica (78.44%)	nothing (0.00%)	26.43	15.38	100	11	I4,12:f,g,s:-	SRR1969099
1149088	99072	Salmonella Agona	Agona	13	54	3,3,7,4,3,3,7	Salmonella enterica subsp I enterica (78.34%)	nothing (0.00%)	28.83	13.33	100	11	I4,12:f,g,s:-	SRR1967315
1132535	21797	Salmonella Ajiobo	Ajiobo	P3340	0	127,*111,133,96,2,157,*196	Salmonella enterica subsp I enterica (80.34%)	nothing (0.00%)	27.29	19.2	100	11	I13,23:z4,z23:-	SRR3049135
1134388	29261	Salmonella Ajiobo	Ajiobo	P3340	0	"127,*111,133,96,2,157,*196"	Salmonella enterica subsp I enterica (75.73%)	nothing (0.00%)	32.38	5.2	100	9	I13,23:z4,z23:-	SRR3048824
1135100	29313	Salmonella Ajiobo	Ajiobo	P3340	0	"127,*111,133,96,2,157,*196"	Salmonella enterica subsp I enterica (75.73%)	nothing (0.00%)	43.21	5.6	100	17	I13,23:z4,z23:-	SRR3049277
1136698	68633	Salmonella Ajiobo	Ajiobo	P3340	0	"127,*111,133,96,2,157,*196"	Salmonella enterica subsp I enterica (75.74%)	nothing (0.00%)	57.65	5.2	100	33	I13,23:z4,z23:-	SRR1968963
1142377	42135	Salmonella Ajiobo	Ajiobo	P3340	0	"127,*111,133,96,2,157,*196"	Salmonella enterica subsp I enterica (75.71%)	nothing (0.00%)	24.39	6.7	100	14	I13,23:z4,z23:-	SRR1969874
1139317	48237	Salmonella Ajiobo	Ajiobo	P3340	0	"127,*111,133,96,2,157,*196"	Salmonella enterica subsp I enterica (75.73%)	nothing (0.00%)	37.86	6.1	100	15	I13,23:z4,z23:-	SRR1958345
1141598	63502	Salmonella Ajiobo	Ajiobo	P3340	0	"127,*111,133,96,2,157,*196"	Salmonella enterica subsp I enterica (75.74%)	nothing (0.00%)	42	4.9	100	19	I13,23:z4,z23:-	SRR1958566
1142804	63731	Salmonella Ajiobo	Ajiobo	P3340	0	"127,*111,133,96,2,157,*196"	Salmonella enterica subsp I enterica (75.74%)	nothing (0.00%)	55.57	7.1	100	32	I13,23:z4,z23:-	SRR1968752
1129024	3905	Salmonella Alachua	Alachua	1298	0	"347,325,93,412,363,132,168"	Salmonella enterica subsp. enterica serovar Mbandaka str. (80.87%)	nothing (0.00%)	29.5	14.3	100	7	I35:z4,z23:-	SRR1967180
1138723	40350	Salmonella Alachua	Alachua	P3055	0	"2,15,10,*532,323,7,72"	Salmonella enterica subsp I enterica (79.86%)	nothing (0.00%)	14.07	12.5	100	5	I35:z4,z23:-	SRR1969575
1137829	46084	Salmonella Alachua	Alachua	P3055	0	"2,15,10,*532,323,7,72"	Salmonella enterica subsp I enterica (79.57%)	nothing (0.00%)	14.25	16.7	100	3	I35:z4,z23:-	SRR3049447
1139547	65391	Salmonella Alachua	Alachua	P3055	0	"2,15,10,*532,323,7,72"	Salmonella enterica subsp I enterica (80.01%)	nothing (0.00%)	60.94	6	100	35	I35:z4,z23:-	SRR1967676
1139770	65408	Salmonella Alachua	Alachua	1298	0	"347,325,93,412,363,132,168"	Salmonella enterica subsp I enterica (77.29%)	nothing (0.00%)	34.88	6.3	100	19	I35:z4,z23:-	SRR1969054
1140383	49698	Salmonella Alachua	Alachua	P3055	0	"2,15,10,*532,323,7,72"	Salmonella enterica subsp I enterica (80.00%)	nothing (0.00%)	38.03	4.2	100	12	I35:z4,z23:-	SRR1957935
1148208	94243	Salmonella Alachua	Alachua	P3055	0	2,15,10,*532,323,7,72	Salmonella enterica subsp I enterica (79.98%)	nothing (0.00%)	26.05	21.1	100	13	I35:z4,z23:-	SRR1969179
1148732	95066	Salmonella Alachua	Unnamed	P3565	0	2,15,283,418,8,14,12	Salmonella enterica subsp I enterica (79.48%)	nothing (0.00%)	13.64	28.6	100	4	I35:z4,z23:-	SRR3048514
1131020	9303	Salmonella Albany	Albany	292	45	"104,100,54,78,104,9,48"	Salmonella enterica subsp. enterica serovar Kentucky str. CVM29188 (81.53%)	nothing (0.00%)	21.78	20	100	4	I8,20:z4,z24:-	SRR1967304
1131478	13818	Salmonella Albany	Albany	292	45	"104,100,54,78,104,9,48"	Salmonella enterica subsp. enterica serovar Kentucky str. CVM29188 (81.55%)	nothing (0.00%)	34.97	7.1	100	13	I8,20:z4,z24:-	SRR1970146
1131752	15205	Salmonella Albany	Albany	292	45	"104,100,54,78,104,9,48"	Salmonella enterica subsp I enterica (80.64%)	nothing (0.00%)	19.94	12.5	100	1	I8,20:z4,z24:-	SRR3048727
1133792	25208	Salmonella Albany	Albany	P3322	45	"104,100,*54,78,104,9,48"	Morganella morganii subsp. morganii KT (84.49%)	Salmonella enterica subsp I enterica (77.45%)	20.46	14.3	100	6	I8,20:z4,z24:-	SRR3120729
1137500	43889	Salmonella Albany	Anatum	64	65	"10,14,15,31,25,20,33"	Salmonella enterica subsp I enterica (81.35%)	nothing (0.00%)	23.06	7.4	100	12	I8,20:z4,z24:-	SRR3048814
1137810	40331	Salmonella Albany	Albany	292	45	"104,100,54,78,104,9,48"	Salmonella enterica subsp I enterica (78.23%)	nothing (0.00%)	24.48	11.1	100	8	I8,20:z4,z24:-	SRR1965757
1140391	50119	Salmonella Albany	Albany	P3075	0	"156,70,68,*75,61,12,149"	Salmonella enterica subsp I enterica (77.71%)	nothing (0.00%)	28.14	7.4	100	10	I8,20:z4,z24:-	SRR1958365
1141915	53048	Salmonella Albany	Albany	292	45	"104,100,54,78,104,9,48"	Salmonella enterica subsp I enterica (78.25%)	nothing (0.00%)	36.48	7.7	100	13	I8,20:z4,z24:-	SRR3049560
1143540	69271	Salmonella Albany	Albany	292	45	"104,100,54,78,104,9,48"	Salmonella enterica subsp I enterica (78.24%)	nothing (0.00%)	46.43	6.7	100	19	I8,20:z4,z24:-	SRR1969483
1143649	69695	Salmonella Albany	Albany	292	45	"104,100,54,78,104,9,48"	Salmonella enterica subsp I enterica (78.22%)	nothing (0.00%)	21.85	8.3	100	14	I8:z4,z24:-	SRR1963325
1144512	71541	Salmonella Albany	Albany	292	45	"104,100,54,78,104,9,48"	Salmonella enterica subsp I enterica (78.23%)	nothing (0.00%)	37.33	6	100	20	I8,20:z4,z24:-	SRR1960195
1145489	78693	Salmonella Albany	Albany	292	45	"104,100,54,78,104,9,48"	Salmonella enterica subsp I enterica (78.31%)	Shigella boydii 4444-74 (15.09%)	38.03	6.7	100	19	I8,20:z4,z24:-	SRR1959360
1146016	79026	Salmonella Albany	Albany	292	45	"104,100,54,78,104,9,48"	Salmonella enterica subsp I enterica (78.31%)	Klebsiella oxytoca 10-5250 (26.32%)	19.86	14.3	100	8	I8,20:z4,z24:-	SRR1960141
1146481	81994	Salmonella Albany	Albany	292	45	"104,100,54,78,104,9,48"	Salmonella enterica subsp I enterica (78.26%)	nothing (0.00%)	44.78	6.3	100	17	I8,20:z4,z24:-	SRR3049870
1133067	21834	Salmonella Albert	Umbilo	P3277	0	18,*2,*8,12,193,14,12	Salmonella enterica subsp I enterica (82.06%)	nothing (0.00%)	33.76	6.3	100	15	I4,12:z10:e,n,x	SRR3049467
1132370	21070	Salmonella Altona	Unnamed	P3454	0	189,193,8,539,64,9,185	Salmonella enterica subsp I enterica (77.03%)	nothing (0.00%)	15.7	10	100	7	I8,20:r:z6	SRR3049139
1132805	21862	Salmonella Altona	Altona	1549	27	347,394,78,496,426,9,102	Salmonella enterica subsp I enterica (77.37%)	nothing (0.00%)	16.58	14.3	100	4	I8,20:r:z6	SRR3049339
1145399	73197	Salmonella Altona	Altona	1549	27	"347,394,78,496,426,9,102"	Salmonella enterica subsp I enterica (77.40%)	nothing (0.00%)	30.64	11.8	100	13	I8,20:r:z6	SRR1966709
1140506	53012	Salmonella Amager	Amager	293	0	"105,2,3,12,5,19,17"	Salmonella enterica subsp I enterica (81.48%)	nothing (0.00%)	27.53	8.3	100	11	I3,10:y:1,2	SRR1966548
1141181	63556	Salmonella Amager	Amager	293	0	"105,2,3,12,5,19,17"	Salmonella enterica subsp I enterica (81.48%)	nothing (0.00%)	50.71	5.6	100	28	I3,10:y:1,2	SRR1958096
1143941	69908	Salmonella Amager	Amager	293	0	"105,2,3,12,5,19,17"	Salmonella enterica subsp I enterica (81.86%)	nothing (0.00%)	32.61	9.5	100	19	I3,10:y:1,2	SRR1968890
1131531	13829	Salmonella Amsterdam	Amsterdam (merged in WKL 2007)	590	183	"188,112,121,14,176,183,1"	Salmonella enterica subsp. enterica serovar Adelaide str. A4-669 (78.04%)	nothing (0.00%)	38.7	4.3	100	20	I3,10:g,m,s:-	SRR1965933
1130850	3776	Salmonella Anatum	Anatum	64	65	"10,14,15,31,25,20,33"	Salmonella enterica subsp. enterica serovar Newport str. CVM 22513 (83.76%)	nothing (0.00%)	30.06	15.2	100	13	I4,12:f,g:-	SRR3049658
1131307	23450	Salmonella Anatum	Anatum	64	65	"10,14,15,31,25,20,33"	Salmonella enterica subsp I enterica (81.06%)	nothing (0.00%)	23.29	12.5	100	5	I3,10:e,h:1,6	SRR1965750
1132740	21101	Salmonella Anatum	Muenster (see Janet's spreadsheet)	321	36	119,10,17,42,12,13,4	Salmonella enterica subsp I enterica (73.50%)	nothing (0.00%)	22.96	11.1	100	6	I3,10:e,h:1,6	SRR3049137
1132389	20912	Salmonella Anatum	Anatum	64	65	10,14,15,31,25,20,33	Salmonella enterica subsp I enterica (80.79%)	nothing (0.00%)	20.09	6.7	100	7	I3,10:e,h:1,6	SRR3049882
1133257	91891	Salmonella Anatum	Muenster (see Janet's spreadsheet)	321	36	"119,10,17,42,12,13,4"	Salmonella enterica subsp I enterica (73.40%)	nothing (0.00%)	15.2	18.2	100	6	I3,10:e,h:1,6	SRR1969995
1133771	25322	Salmonella Anatum	Anatum	64	65	"10,14,15,31,25,20,33"	Salmonella enterica subsp I enterica (81.16%)	nothing (0.00%)	28.82	4.2	100	7	I3,10:e,h:1,6	SRR1967325
1133795	25203	Salmonella Anatum	Anatum	64	65	"10,14,15,31,25,20,33"	Salmonella enterica subsp I enterica (80.81%)	nothing (0.00%)	30.57	6.9	100	11	I3,10:e,h:1,6	SRR1967306
1134465	29241	Salmonella Anatum	Muenster (see Janet's spreadsheet)	321	36	"119,10,17,42,12,13,4"	Salmonella enterica subsp I enterica (73.60%)	nothing (0.00%)	19.86	25	100	3	I3,10:e,h:1,6	SRR3049392
1137489	84396	Salmonella Anatum	Anatum	64	65	"10,14,15,31,25,20,33"	Salmonella enterica subsp I enterica (81.12%)	nothing (0.00%)	35.52	9.7	100	12	I3,10:e,h:1,6	SRR1969051
1136562	36366	Salmonella Anatum	Anatum	64	65	"10,14,15,31,25,20,33"	Salmonella enterica subsp I enterica (81.12%)	nothing (0.00%)	50.11	4.5	100	23	I3,10:e,h:1,6	SRR1965769
1136563	37085	Salmonella Anatum	Anatum	64	65	"10,14,15,31,25,20,33"	Salmonella enterica subsp I enterica (80.97%)	nothing (0.00%)	17.1	8.3	100	4	I3,10:e,h:1,6	SRR3049704
1137184	52975	Salmonella Anatum	Anatum	64	65	"10,14,15,31,25,20,33"	Salmonella enterica subsp I enterica (81.37%)	nothing (0.00%)	34.88	8.3	100	11	I3,10:e,h:1,6	SRR1969563
1138886	43908	Salmonella Anatum	Anatum	64	65	"10,14,15,31,25,20,33"	Salmonella enterica subsp I enterica (81.35%)	nothing (0.00%)	20.43	8.6	100	5	I3,10:e,h:1,6	SRR3048729
1137495	43946	Salmonella Anatum	Muenster (see Janet's spreadsheet)	321	36	"119,10,17,42,12,13,4"	Salmonella enterica subsp I enterica (73.68%)	nothing (0.00%)	25.96	6.7	100	10	I3,10:e,h:1,6	SRR3049589
1137528	41964	Salmonella Anatum	Anatum	64	65	"10,14,15,31,25,20,33"	Salmonella enterica subsp I enterica (81.36%)	nothing (0.00%)	21.97	4.7	100	7	I3,10:e,h:1,6	SRR1965756
1137859	42148	Salmonella Anatum	Anatum	64	65	"10,14,15,31,25,20,33"	Salmonella enterica subsp I enterica (81.51%)	Enterobacter hormaechei YT3 (72.50%)	15.85	23.8	100	7	I3,10:e,h:1,6	SRR1969822
1139063	50334	Salmonella Anatum	Anatum	64	65	"10,14,15,31,25,20,33"	Salmonella enterica subsp I enterica (81.11%)	nothing (0.00%)	36.75	8.3	100	10	I3,10:e,h:1,6	SRR1970251
1140137	54042	Salmonella Anatum	Anatum	64	65	"10,14,15,31,25,20,33"	Salmonella enterica subsp I enterica (81.33%)	nothing (0.00%)	26.82	7.4	100	12	I3,10:e,h:1,6	SRR1957848
1140268	53024	Salmonella Anatum	Anatum	64	65	"10,14,15,31,25,20,33"	Salmonella enterica subsp I enterica (81.47%)	nothing (0.00%)	31.46	9.1	100	12	I3,10:e,h:1,6	SRR3049008
1140610	52986	Salmonella Anatum	Anatum	64	65	"10,14,15,31,25,20,33"	Salmonella enterica subsp I enterica (81.46%)	nothing (0.00%)	41.02	8.1	100	15	I3,10:e,h:1,6	SRR1968515
1143176	56963	Salmonella Anatum	Anatum	64	65	10,14,15,31,25,20,33	Salmonella enterica subsp I enterica (81.67%)	nothing (0.00%)	21.65	9.4	100	8	I3,10:e,h:1,6	SRR3048683
1140746	57116	Salmonella Anatum	Anatum	64	65	"10,14,15,31,25,20,33"	Salmonella enterica subsp I enterica (81.47%)	nothing (0.00%)	46.89	4.2	100	12	I3,10:e,h:1,6	SRR1967230
1140749	65350	Salmonella Anatum	Anatum	64	65	"10,14,15,31,25,20,33"	Salmonella enterica subsp I enterica (81.10%)	nothing (0.00%)	28.77	13.3	100	12	I3,10:e,h:1,6	SRR1968535
1141679	61875	Salmonella Anatum	Anatum	64	65	"10,14,15,31,25,20,33"	Salmonella enterica subsp I enterica (81.38%)	nothing (0.00%)	43.63	6.7	100	20	I3,10:e,h:1,6	SRR1969710
1141682	60020	Salmonella Anatum	Anatum	64	65	"10,14,15,31,25,20,33"	Salmonella enterica subsp I enterica (81.47%)	nothing (0.00%)	41.88	6.7	100	10	I3,10:e,h:1,6	SRR1958662
1144256	69754	Salmonella Anatum	Anatum	64	65	"10,14,15,31,25,20,33"	Salmonella enterica subsp I enterica (81.38%)	nothing (0.00%)	38.8	4.3	100	24	I3,10:e,h:1,6	SRR1963490
1146437	83333	Salmonella Anatum	Anatum	64	65	"10,14,15,31,25,20,33"	Salmonella enterica subsp I enterica (80.97%)	nothing (0.00%)	40.06	13.3	100	13	I3,10:e,h:1,6	SRR1966905
1147732	89992	Salmonella Anatum	Anatum	64	65	"10,14,15,31,25,20,33"	Salmonella enterica subsp I enterica (81.12%)	nothing (0.00%)	31.33	8	100	14	I3,10:e,h:1,6	SRR1967288
1148596	96226	Salmonella Anatum	Anatum	64	65	10,14,15,31,25,20,33	Salmonella enterica subsp I enterica (81.12%)	nothing (0.00%)	35.24	10	100	16	I3,10:e,h:1,6	SRR1965584
1149465	99739	Salmonella Anatum	Anatum	64	65	10,14,15,31,25,20,33	Salmonella enterica subsp I enterica (80.90%)	nothing (0.00%)	36.01	20	100	16	I3,10:e,h:1,6	SRR3049480
1147529	90457	Salmonella Anecho	Anecho	P3429	0	"*17,152,40,216,39,103,153"	Salmonella enterica subsp I enterica (78.50%)	nothing (0.00%)	52.62	6.3	100	12	I35:g,s,t:-	SRR1966424
1134731	27055	Salmonella Apapa	Apapa	647	181	"7,107,79,235,192,193,105"	Salmonella enterica subsp I enterica (78.07%)	nothing (0.00%)	31.29	6.3	100	8	I45:m,t:-	SRR1967595
1136861	39464	Salmonella Apapa	Apapa	647	181	"7,107,79,235,192,193,105"	Salmonella enterica subsp I enterica (77.95%)	nothing (0.00%)	20.39	8.3	100	8	I45:m,t:-	SRR1969472
1147782	89881	Salmonella Apapa	Apapa	647	181	"7,107,79,235,192,193,105"	Salmonella enterica subsp I enterica (78.09%)	nothing (0.00%)	51.76	5.9	100	30	I45:m,t:-	SRR1965361
1145264	75932	Salmonella Arechavaleta	Arechavaleta	419	51	"13,11,25,72,10,23,23"	Salmonella enterica subsp I enterica (72.64%)	nothing (0.00%)	44.23	7.7	100	23	I4,5,12:a:1,7	SRR1965257
1130359	1852	Salmonella Arizonae	Arizonae (IIIb 47:-:z)	430	126	"145,26,30,144,21,145,28"	Salmonella enterica subsp. salamae str. 3588/07 (45.72%)	nothing (0.00%)	29.45	20.7	100	8	IIIb47:-:z	SRR3049050
1130220	5862	Salmonella Arizonae	Arizonae (IIIb 61:l , v:1 , 5)	233	10	"88,26,30,55,21,87,80"	Salmonella enterica subsp. salamae str. 3588/07 (45.57%)	nothing (0.00%)	25.49	9.1	100	11	IIIb61:l,v:1,5	SRR1968519
1130491	9461	Salmonella Arizonae	Arizonae (IIIb 61:l , v:z)	1741	0	"33,26,30,25,21,27,28"	Salmonella enterica subsp. salamae str. 3588/07 (45.27%)	nothing (0.00%)	31.87	12.5	100	11	IIIb61:l,v:z	SRR1968580
1130948	9159	Salmonella Arizonae	Arizonae	P3259	0	"65,25,29,24,20,50,*60"	Salmonella enterica arizonae serovar 62 z4 z23 uid58191 (99.33%)	nothing (0.00%)	33.94	9.1	100	17	IIIa41:z4,z23:-	SRR1967736
1131364	12143	Salmonella Arizonae	Arizonae (IIIa 44:z4 , z23:-)	P3262	0	"65,248,29,82,20,50,246"	Salmonella enterica arizonae serovar 62 z4 z23 uid58191 (89.04%)	nothing (0.00%)	17.4	10	100	9	IIIa44:z4,z23:-	SRR1968132
1131678	13403	Salmonella Arizonae	Arizonae	P3259	0	"65,25,29,24,20,50,*60"	Salmonella enterica arizonae serovar 62 z4 z23 uid58191 (98.68%)	nothing (0.00%)	38.9	5.4	100	25	IIIa41:z4,z23:-	SRR1968105
1131720	13434	Salmonella Arizonae	Arizonae (IIIb 48:i:z)	574	0	"29,173,30,212,21,145,132"	Salmonella enterica subsp. salamae str. 3588/07 (45.95%)	nothing (0.00%)	22.49	7.7	100	6	IIIb48:i:z	SRR1966578
1132124	15248	Salmonella Arizonae	Arizonae (IIIb 48:i:z)	1256	0	"33,173,30,26,141,275,28"	Salmonella enterica subsp IIIb diarizonae (82.53%)	Salmonella enterica subsp II salamae (12.05%)	29.61	6.3	100	12	IIIb48:i:z	SRR3049745
1132191	21758	Salmonella Arizonae	Arizonae	P3259	0	"65,25,29,24,20,50,*60"	Salmonella enterica subsp IIIa arizonae (99.34%)	nothing (0.00%)	46.85	8.1	100	29	IIIa41:z4,z23:-	SRR1967431
1132338	18571	Salmonella Arizonae	Arizonae	P3259	0	65,25,29,24,20,50,*60	Salmonella enterica subsp IIIa arizonae (99.24%)	nothing (0.00%)	35.62	5.3	100	15	IIIa41:z4,z23:-	SRR3049664
1132999	20908	Salmonella Arizonae	Unnamed	P3516	0	285,26,30,144,21,87,*28	Salmonella enterica subsp IIIb diarizonae (82.59%)	Salmonella enterica subsp II salamae (12.08%)	46.22	8	100	19	IIIb47:-:z35	SRR3049857
1133096	19651	Salmonella Arizonae	Unnamed	P3560	0	145,26,30,212,21,87,28	Salmonella enterica subsp IIIb diarizonae (82.42%)	Salmonella enterica subsp II salamae (11.87%)	23.45	15.4	100	11	IIIb47:i:z53	SRR3048967
1133682	22235	Salmonella Arizonae	Unnamed	P3513	220	"33,26,30,144,*21,87,134"	Salmonella enterica subsp IIIb diarizonae (80.81%)	Salmonella enterica subsp II salamae (11.81%)	13.21	10.5	100	6	IIIb61:-:z53	SRR1970105
1133163	22236	Salmonella Arizonae	Arizonae	P3259	0	"65,25,29,24,20,50,*60"	Salmonella enterica subsp IIIa arizonae (98.94%)	nothing (0.00%)	26.42	6.8	100	10	IIIa41:z4,z23:-	SRR1965210
1134668	23518	Salmonella Arizonae	Arizonae (IIIb 48:i:z)	574	0	"29,173,30,212,21,145,132"	Salmonella enterica subsp IIIb diarizonae (82.67%)	Salmonella enterica subsp II salamae (12.22%)	25.65	5.9	100	13	IIIb-:i:z	SRR1965682
1133930	25349	Salmonella Arizonae	Arizonae (IIIb 50:r:z)	P3034	0	"33,26,30,282,229,87,28"	Salmonella enterica subsp IIIb diarizonae (80.60%)	Salmonella enterica subsp II salamae (12.09%)	36.92	5.4	100	18	IIIb50:r:z	SRR1968296
1133907	25011	Salmonella Arizonae	Arizonae (IIIa 44:z4 , z23:-)	P3262	0	"65,248,29,82,20,50,246"	Salmonella enterica subsp IIIa arizonae (89.62%)	nothing (0.00%)	24.22	11.1	100	9	IIIa44:z4,z23:-	SRR1968956
1133744	25209	Salmonella Arizonae	Arizonae	P3011	0	"*26,24,29,83,20,26,27"	Salmonella enterica subsp IIIa arizonae (84.59%)	nothing (0.00%)	38.36	4.5	100	16	IIIa44:z4,z23:-	SRR1967518
1135019	25187	Salmonella Arizonae	Unnamed	P3514	10	"88,26,30,55,21,87,*80"	Salmonella enterica subsp IIIb diarizonae (80.91%)	Salmonella enterica subsp II salamae (12.22%)	24.74	9.1	100	8	IIIb61:r:z	SRR1968214
1134906	36985	Salmonella Arizonae	Arizonae (IIIb 48:i:z)	1256	0	"33,173,30,26,141,275,28"	Salmonella enterica subsp IIIb diarizonae (83.35%)	Salmonella enterica subsp II salamae (11.90%)	24.11	6.7	100	9	IIIb48:i:z	SRR1965916
1135730	31663	Salmonella Arizonae	Arizonae	P3259	0	"65,25,29,24,20,50,*60"	Salmonella enterica subsp IIIa arizonae (98.63%)	nothing (0.00%)	44.35	5.6	100	18	IIIa41:z4,z23:-	SRR1967634
1135631	107172	Salmonella Arizonae	Arizonae	P3471	0	296,26,30,144,464,87,28	Salmonella enterica subsp IIIb diarizonae (80.43%)	Salmonella enterica subsp II salamae (12.07%)	36.37	6.82	100	18	IIIa47:-:-	SRR3048820
1140936	34145	Salmonella Arizonae	Arizonae	432	10	"88,26,30,55,21,68,80"	Salmonella enterica subsp IIIb diarizonae (78.62%)	Salmonella enterica subsp II salamae (11.64%)	24.58	7.7	100	9	IIIb61:-:1,7	SRR1970228
1149625	34154	Salmonella Arizonae	Arizonae (IIIb 61:l , v:1 , 5)	233	10	"88,26,30,55,21,87,80"	Salmonella enterica subsp IIIb diarizonae (81.24%)	Salmonella enterica subsp II salamae (11.98%)	30.19	5.4	100	8	IIIb61:l,v:1,5	SRR3049055
1135357	31955	Salmonella Arizonae	Arizonae (IIIa 44:z4 , z24:-)	P3261	0	"65,25,29,82,20,50,27"	Salmonella enterica subsp IIIa arizonae (96.73%)	nothing (0.00%)	30.64	7.1	100	12	IIIa44:z4,z24:-	SRR1970025
1135459	36481	Salmonella Arizonae	Arizonae (IIIb 61:l , v:1 , 5)	233	10	"88,26,30,55,21,87,80"	Salmonella enterica subsp IIIb diarizonae (81.09%)	Salmonella enterica subsp II salamae (11.84%)	34.45	5.3	100	13	IIIb48:l,v:1,5,7	SRR1969010
1142812	38357	Salmonella Arizonae	Arizonae (IIIb 48:i:z)	1256	0	"33,173,30,26,141,275,28"	Salmonella enterica subsp IIIb diarizonae (82.39%)	Escherichia coli EC302/04 (77.55%)	25.9	38.2	100	8	IIIb48:i:z	SRR1969568
1137841	38734	Salmonella Arizonae	Arizonae	P3305	0	"378,26,30,*282,21,28,28"	Salmonella enterica subsp IIIb diarizonae (82.09%)	Salmonella enterica subsp II salamae (12.17%)	39.83	10	100	16	IIIb50:-:z	SRR1969814
1137839	40238	Salmonella Arizonae	Arizonae	P3039	0	"88,26,30,26,21,68,*80"	Salmonella enterica subsp IIIb diarizonae (79.76%)	Salmonella enterica subsp II salamae (12.57%)	16.96	9.1	100	2	IIIb35:-:e,n,x,z15	SRR1967519
1141279	43885	Salmonella Arizonae	Arizonae	P3298	0	"*29,26,30,282,21,145,28"	Salmonella enterica subsp IIIb diarizonae (80.02%)	Salmonella enterica subsp II salamae (11.90%)	25.43	9.1	100	14	IIIb50:r:z	SRR3049840
1137838	43893	Salmonella Arizonae	Arizonae	P3259	0	"65,25,29,24,20,50,*60"	Salmonella enterica subsp IIIa arizonae (98.61%)	nothing (0.00%)	32.74	7.7	100	15	IIIb41:z4,z23:-	SRR3049659
1138537	48135	Salmonella Arizonae	Arizonae	P3259	0	"65,25,29,24,20,50,*60"	Salmonella enterica subsp IIIa arizonae (99.21%)	nothing (0.00%)	14.51	11.1	100	6	IIIa41:z4,z23:-	SRR3049166
1139561	43409	Salmonella Arizonae	Arizonae (IIIb 38:l , v:z35)	644	126	"33,26,30,55,21,145,28"	Salmonella enterica subsp IIIb diarizonae (80.58%)	Salmonella enterica subsp II salamae (11.876373%)	24.84	9.5	100	10	IIIb38:l,v:z35	SRR1961129
1139004	45569	Salmonella Arizonae	Arizonae	P3036	0	"33,26,*30,282,229,87,28"	Salmonella enterica subsp IIIb diarizonae (81.88%)	Salmonella enterica subsp II salamae (11.758038%)	37.9	4.8	100	11	IIIb50:r:z	SRR1967490
1142792	45588	Salmonella Arizonae	Arizonae	P3030	0	"33,*26,30,282,21,87,*28"	Salmonella enterica subsp IIIb diarizonae (79.92%)	Salmonella enterica subsp II salamae (11.689514%)	51.88	5.7	100	21	IIIb61:i:z53	SRR1968336
1139830	73533	Salmonella Arizonae	Arizonae	P3038	0	"*88,26,*30,460,21,353,*80"	Salmonella enterica subsp IIIb diarizonae (81.08%)	Salmonella enterica subsp II salamae (12.221474%)	38.69	10.2	100	15	IIIa48:z4,z23:-	SRR1959448
1142178	49701	Salmonella Arizonae	Arizonae	P3259	0	"65,25,29,24,20,50,*60"	Salmonella enterica subsp IIIa arizonae (98.97%)	nothing (0.00%)	42.55	5.5	100	20	IIIa41:z4,z24:-	SRR1958673
1142180	50124	Salmonella Arizonae	Arizonae	P3259	0	"65,25,29,24,20,50,*60"	Salmonella enterica subsp IIIa arizonae (98.97%)	nothing (0.00%)	32.24	4.7	100	19	IIIa41:z4,z24:-	SRR1958418
1141376	53981	Salmonella Arizonae	Arizonae	P3010	0	"*26,24,28,24,*263,26,27"	Salmonella enterica subsp IIIa arizonae (85.84%)	nothing (0.00%)	28.21	5.1	100	10	IIIa40:-:-	SRR1957912
1142671	57114	Salmonella Arizonae	Arizonae	P3301	0	"145,26,30,25,*21,145,28"	Salmonella enterica subsp IIIb diarizonae (82.47%)	Salmonella enterica subsp II salamae (11.625187%)	52.4	5.9	100	15	III-:z:-	SRR1968275
1143293	65339	Salmonella Arizonae	Arizonae (IIIb 50:i:z)	P3031	0	"33,26,30,26,21,145,457"	Salmonella enterica subsp IIIb diarizonae (80.72%)	Salmonella enterica subsp II salamae (11.870411%)	44.35	6.7	100	24	IIIb50:i:z	SRR1969402
1144528	71531	Salmonella Arizonae	Arizonae (IIIb 48:i:z)	1256	0	"33,173,30,26,141,275,28"	Salmonella enterica subsp IIIb diarizonae (82.28%)	Salmonella enterica subsp II salamae (11.942116%)	31.63	7.1	100	13	IIIb48:i:z	SRR1962432
1142703	61874	Salmonella Arizonae	Arizonae	P3032	0	"33,26,30,*282,229,87,28"	Salmonella enterica subsp IIIb diarizonae (81.35%)	Salmonella enterica subsp II salamae (11.988812%)	32.13	9.1	100	14	IIIb50:r:z	SRR1965949
1141563	61840	Salmonella Arizonae	Arizonae (IIIa 51:z4 , z23:-)	106	0	"56,25,29,56,48,50,51"	Salmonella enterica subsp IIIa arizonae (87.17%)	nothing (0.00%)	41.51	6.3	100	14	I51:z4,z23:-	SRR1966767
1142665	60159	Salmonella Arizonae	Arizonae (IIIa 56:z4 , z23:-)	1423	218	"65,248,29,487,129,50,246"	Salmonella enterica subsp IIIa arizonae (89.11%)	nothing (0.00%)	17.28	9.8	100	7	IIIa56:z4,z23:-	SRR1967203
1142409	63601	Salmonella Arizonae	Arizonae	P3040	10	"88,26,30,55,*21,87,80"	Salmonella enterica subsp IIIb diarizonae (80.18%)	Salmonella enterica subsp II salamae (11.882298%)	36.09	5.7	100	6	IIIb61:l,v:1,5,7	SRR1970212
1144380	65108	Salmonella Arizonae	Arizonae (IIIb 48:i:z)	574	0	"29,173,30,212,21,145,132"	Salmonella enterica subsp IIIb diarizonae (82.66%)	Salmonella enterica subsp II salamae (12.914452%)	36.38	7.7	100	21	IIIb48:i:z	SRR1969335
1144389	65109	Salmonella Arizonae	Arizonae (IIIb 48:i:z)	574	0	"29,173,30,212,21,145,132"	Salmonella enterica subsp IIIb diarizonae (82.68%)	Salmonella enterica subsp II salamae (12.915882%)	35.5	9.5	100	19	IIIb48:i:z	SRR1965329
1143182	65117	Salmonella Arizonae	Arizonae (IIIb 48:i:z)	1256	0	"33,173,30,26,141,275,28"	Salmonella enterica subsp IIIb diarizonae (82.33%)	Salmonella enterica subsp II salamae (11.967442%)	23.84	13.8	100	7	IIIb48:i:z	SRR1966987
1143493	67548	Salmonella Arizonae	Arizonae (IIIb 48:i:z)	1256	0	"33,173,30,26,141,275,28"	Salmonella enterica subsp IIIb diarizonae (82.42%)	Salmonella enterica subsp II salamae (11.964161%)	49.64	6.1	100	29	IIIb48:i:z	SRR1970233
1143878	67552	Salmonella Arizonae	Arizonae	P3259	0	"65,25,29,24,20,50,*60"	Salmonella enterica subsp IIIa arizonae (99.34%)	nothing (0.00%)	44.93	6.4	100	30	IIIa41:z4,z23:-	SRR1966538
1146401	68655	Salmonella Arizonae	Arizonae	P3302	0	"285,26,30,*55,*21,87,134"	Salmonella enterica subsp IIIb diarizonae (82.53%)	Salmonella enterica subsp II salamae (12.495663%)	28.66	5.3	100	15	IIIaRough:-:-	SRR1968382
1143677	68701	Salmonella Arizonae	Typhimurium	19	1	"10,7,12,9,5,9,2"	Salmonella enterica subsp I enterica (82.69%)	nothing (0.00%)	46.07	6.3	100	26	IIIa13,23:z4,z23:-	SRR1968559
1144115	69694	Salmonella Arizonae	Arizonae (IIIb 50:k:z)	P3306	0	"378,26,30,55,21,28,28"	Salmonella enterica subsp IIIb diarizonae (80.42%)	Salmonella enterica subsp II salamae (11.784176%)	38.82	13.3	100	13	IIIb50:k:z	SRR1963277
1144375	69906	Salmonella Arizonae	Arizonae	P3301	0	"145,26,30,25,*21,145,28"	Salmonella enterica subsp IIIb diarizonae (82.35%)	Salmonella enterica subsp II salamae (11.499134%)	43.77	8	100	17	IIIbRough:z10:z	SRR1967072
1146552	69909	Salmonella Arizonae	Arizonae	1264	220	"33,26,30,144,283,87,134"	Salmonella enterica subsp IIIb diarizonae (81.03%)	Salmonella enterica subsp II salamae (11.735554%)	46.38	6.5	100	22	IIIaRough:-:-	SRR1969993
1144089	69919	Salmonella Arizonae	Arizonae	P3259	0	"65,25,29,24,20,50,*60"	Salmonella enterica subsp IIIa arizonae (98.86%)	nothing (0.00%)	22.85	10.5	100	12	IIIa41:z4,z23:-	SRR1967904
1147499	70652	Salmonella Arizonae	Arizonae	1195	10	"285,26,30,144,21,87,28"	Salmonella enterica subsp IIIb diarizonae (82.65%)	Salmonella enterica subsp II salamae (12.108997%)	31.39	6.3	100	16	IIIb-:k:z35	SRR1962108
1144876	72277	Salmonella Arizonae	Arizonae	P3304	0	"378,378,30,*282,21,28,*28"	Salmonella enterica subsp IIIb diarizonae (81.76%)	Salmonella enterica subsp II salamae (11.91%)	43.35	7	100	17	IIIb60:k:z	SRR3048746
1145688	72298	Salmonella Arizonae	Unnamed	P3513	220	"33,26,30,144,*21,87,134"	Salmonella enterica subsp IIIb diarizonae (81.15%)	Salmonella enterica subsp I enterica (21.79%)	49.62	9.1	100	23	IIIb61:z52:z53	SRR1968198
1144892	72328	Salmonella Arizonae	Arizonae (IIIb 48:i:z)	1256	0	"33,173,30,26,141,275,28"	Salmonella enterica subsp IIIb diarizonae (82.31%)	Salmonella enterica subsp II salamae (11.95%)	42.63	6.9	100	19	IIIb48:i:z	SRR1968965
1145157	73198	Salmonella Arizonae	Arizonae	P3259	0	"65,25,29,24,20,50,*60"	Salmonella enterica subsp IIIa arizonae (98.89%)	nothing (0.00%)	32.17	7.7	100	12	IIIa41:z4,z23:-	SRR1969868
1144888	74284	Salmonella Arizonae	Arizonae	P3263	0	"56,25,*28,24,237,26,340"	Salmonella enterica subsp IIIa arizonae (85.41%)	nothing (0.00%)	75.81	6.8	100	25	IIIa40:z4,z23:-	SRR1963103
1145544	78676	Salmonella Arizonae	Arizonae	P3298	0	"*29,26,30,282,21,145,28"	Salmonella enterica subsp IIIb diarizonae (80.15%)	Salmonella enterica subsp II salamae (11.93%)	38.46	9.4	100	21	IIIb50:r:z	SRR1960096
1146342	80299	Salmonella Arizonae	Arizonae (IIIa 51:z4 , z23:-)	106	0	"56,25,29,56,48,50,51"	Salmonella enterica subsp IIIa arizonae (87.16%)	nothing (0.00%)	25.96	9.1	100	15	IIIa51:z4,z23:-	SRR1963306
1146634	82552	Salmonella Arizonae	Arizonae (IIIb 53:z10:z35)	P3033	0	"33,26,30,212,131,87,134"	Salmonella enterica subsp IIIb diarizonae (81.59%)	Salmonella enterica subsp II salamae (11.90%)	27.45	11.1	100	16	IIIb53:z10:z35	SRR3048825
1147207	84470	Salmonella Arizonae	Arizonae	P3259	0	"65,25,29,24,20,50,*60"	Salmonella enterica subsp IIIa arizonae (98.64%)	nothing (0.00%)	40.55	8.3	100	23	IIIa41:z4,z23:-	SRR1966075
1147634	89882	Salmonella Arizonae	Unnamed	P3563	0	"33,378,30,282,21,28,134"	Salmonella enterica subsp IIIb diarizonae (79.85%)	Salmonella enterica subsp II salamae (11.92%)	45.16	7.7	100	24	IIIb65:z10:e,n,x,z15	SRR1969155
1147580	89097	Salmonella Arizonae	Unnamed	P3564	0	"33,26,30,282,229,87,134"	Salmonella enterica subsp IIIb diarizonae (79.72%)	Salmonella enterica subsp II salamae (11.99%)	39.15	6.7	100	25	IIIb65:z10:e,n,x,z15	SRR1970260
1147726	89098	Salmonella Arizonae	Arizonae (IIIa 44:z4 , z23:-)	P3262	0	"65,248,29,82,20,50,246"	Salmonella enterica subsp IIIa arizonae (89.67%)	nothing (0.00%)	40.01	6.9	100	30	IIIa44:z4,z23:-	SRR1967469
1147735	90468	Salmonella Arizonae	Arizonae (IIIb 61:k:z35)	439	10	"88,26,30,84,21,68,80"	Salmonella enterica subsp IIIb diarizonae (80.05%)	Salmonella enterica subsp II salamae (12.00%)	37.11	9.1	100	14	IIIb61:k:z35	SRR1966753
1147714	89995	Salmonella Arizonae	Arizonae	P3259	0	"65,25,29,24,20,50,*60"	Salmonella enterica subsp IIIa arizonae (99.82%)	nothing (0.00%)	55.52	8.2	100	26	IIIaRough:z4,z23:-	SRR1965268
1148407	94085	Salmonella Arizonae	Arizonae (IIIb 48:i:z)	574	0	29,173,30,212,21,145,132	Salmonella enterica subsp IIIb diarizonae (82.73%)	Salmonella enterica subsp II salamae (12.21%)	23.66	14.3	100	10	IIIb48:i:z	SRR1970051
1148752	94234	Salmonella Arizonae	Arizonae	63	225	33,26,30,26,21,32,28	Salmonella enterica subsp IIIb diarizonae (90.97%)	Salmonella enterica subsp II salamae (12.05%)	23.41	14.3	100	7	IIIb60:z52:z35	SRR1967817
1149012	96243	Salmonella Arizonae	Arizonae	1195	10	285,26,30,144,21,87,28	Salmonella enterica subsp IIIb diarizonae (82.40%)	Salmonella enterica subsp II salamae (12.17%)	30.55	11.1	100	13	IIIb47:k:z35	SRR1968645
1148926	96937	Salmonella Arizonae	Arizonae	P3259	0	65,25,29,24,20,50,*60	Salmonella enterica subsp IIIa arizonae (99.92%)	nothing (0.00%)	42.95	11.1	100	17	IIIa41:z4,z23:-	SRR1970261
1149539	98234	Salmonella Arizonae	Minnesota/Arizonae	645	219	29,26,30,26,21,87,28	Salmonella enterica subsp IIIb diarizonae (81.44%)	Salmonella enterica subsp II salamae (11.82%)	25	20	100	8	IIIbRough:z10:z	SRR3049576
1149473	99749	Salmonella Arizonae	Unnamed	P3512	0	29,26,30,212,283,87,457	Salmonella enterica subsp IIIb diarizonae (81.54%)	Salmonella enterica subsp II salamae (11.99%)	34.35	8.57	100	16	IIIb60:z52:z53	SRR3048776
1149263	99775	Salmonella Arizonae	Arizonae (IIIa 44:z4 , z23:-)	P3262	0	65,248,29,82,20,50,246	Salmonella enterica subsp IIIa arizonae (88.65%)	nothing (0.00%)	45.68	6.15	100	26	IIIa44:z4,z23:-	SRR3049792
1138869	57632	Salmonella Augustenborg	Augustenborg	1030	168	"168,14,15,17,5,90,12"	Salmonella enterica subsp I enterica (80.90%)	Morganella morganii subsp. morganii KT (56.59421%)	22.01	10.5	100	7	I6,7:i:1,2	SRR1958685
1131029	9291	Salmonella Babelsberg	Alachua	P3055	0	"2,15,10,*532,323,7,72"	Salmonella enterica subsp. enterica serovar Alachua str. R6-377 (97.35%)	nothing (0.00%)	30.19	9.7	100	9	I28:z4,z23:-	SRR1967135
1135349	34159	Salmonella Bahati	Durham	P3229	0	"14,81,111,*210,39,226,41"	Salmonella enterica subsp I enterica (74.77%)	nothing (0.00%)	40.01	4.4	100	19	I13,22:b:e,n,z15	SRR1966920
1137425	40779	Salmonella Bahati	Durham	P3229	0	"14,81,111,*210,39,226,41"	Salmonella enterica subsp I enterica (74.76%)	nothing (0.00%)	40.86	5.3	100	19	I13,22:b:e,n,z15	SRR1968375
1145145	74279	Salmonella Bahati	Durham	P3229	0	"14,81,111,*210,39,226,41"	Salmonella enterica subsp I enterica (74.79%)	nothing (0.00%)	68.62	6.5	100	31	I13,22:b:e,n,z15	SRR1959720
1132611	19659	Salmonella Ball	Unnamed	P3561	0	429,104,25,85,33,58,4	Salmonella enterica subsp I enterica (72.76%)	nothing (0.00%)	35.33	9.1	100	9	I1,4,12:y:e,n,x	SRR3048926
1138921	32377	Salmonella Bardo	Newport	166	35	"5,14,6,12,5,14,58"	Salmonella enterica subsp I enterica (81.49%)	nothing (0.00%)	20.82	9.5	100	9	I8:e,h:1,2	SRR1966979
1137855	41962	Salmonella Bardo	Newport/Bardo	167	2	"16,2,61,71,36,39,42"	Salmonella enterica subsp I enterica (82.05%)	nothing (0.00%)	23.92	10.8	100	10	I8:e,h:1,2	SRR1969351
1137858	46134	Salmonella Bardo	Newport	46	3	"10,7,21,12,15,12,12"	Salmonella enterica subsp I enterica (81.04%)	nothing (0.00%)	12.07	20	100	2	I8:e,h:1,2	SRR1958412
1127082	1840	Salmonella Bareilly	Bareilly/Richmond	909	206	"81,283,101,12,124,130,17"	Salmonella enterica serovar Bareilly CFSAN000189 uid212971 (96.02%)	nothing (0.00%)	50.45	5.6	100	16	I6,7:y:1,5	SRR3048921
1127090	1857	Salmonella Bareilly	Bareilly/Richmond	909	206	"81,283,101,12,124,130,17"	Salmonella enterica serovar Bareilly CFSAN000189 uid212971 (96.14%)	nothing (0.00%)	70.23	5.6	100	23	I6,7:y:1,5	SRR3049886
1127193	1865	Salmonella Bareilly	Bareilly	203	0	"81,69,36,12,68,12,17"	Salmonella enterica serovar Bareilly CFSAN000189 uid212971 (90.35%)	nothing (0.00%)	45.61	4.9	100	20	I6,7:y:1,5	SRR3049539
1130011	5906	Salmonella Bareilly	Bareilly/Richmond	909	206	"81,283,101,12,124,130,17"	Salmonella enterica serovar Bareilly CFSAN000189 uid212971 (95.84%)	nothing (0.00%)	34.77	8.8	100	18	I6,7:y:1,5	SRR1967640
1130117	5904	Salmonella Bareilly	Bareilly/Richmond	909	206	"81,283,101,12,124,130,17"	Salmonella enterica serovar Bareilly CFSAN000189 uid212971 (98.23%)	nothing (0.00%)	21.85	10	100	10	I6,7:y:1,5	SRR1965528
1129971	5377	Salmonella Bareilly	Bareilly/Richmond	909	206	"81,283,101,12,124,130,17"	Salmonella enterica serovar Bareilly CFSAN000189 uid212971 (96.18%)	nothing (0.00%)	38.32	15.8	100	15	I6,7:y:1,5	SRR1965600
1130213	7377	Salmonella Bareilly	Bareilly/Richmond	909	206	"81,283,101,12,124,130,17"	Salmonella enterica serovar Bareilly CFSAN000189 uid212971 (96.05%)	nothing (0.00%)	23.91	6.3	100	6	I6,7:y:1,5	SRR1969826
1130586	6491	Salmonella Bareilly	Bareilly/Richmond	909	206	"81,283,101,12,124,130,17"	Salmonella enterica serovar Bareilly CFSAN000189 uid212971 (95.83%)	nothing (0.00%)	13.22	12.5	100	5	I6,7:y:1,5	SRR1966138
1130590	9276	Salmonella Bareilly	Bareilly/Richmond	909	206	"81,283,101,12,124,130,17"	Salmonella enterica serovar Bareilly CFSAN000189 uid212971 (96.06%)	nothing (0.00%)	18.52	14.3	100	7	I6,7:y:1,5	SRR1965350
1130938	9126	Salmonella Bareilly	Bareilly/Richmond	909	206	"81,283,101,12,124,130,17"	Salmonella enterica serovar Bareilly CFSAN000189 uid212971 (97.31%)	nothing (0.00%)	29.03	13.3	100	10	I6,7:y:1,5	SRR3049832
1131214	12158	Salmonella Bareilly	Bareilly/Richmond	909	206	"81,283,101,12,124,130,17"	Salmonella enterica serovar Bareilly CFSAN000189 uid212971 (98.25%)	nothing (0.00%)	21.76	8.3	100	6	I6,7:y:1,5	SRR1966794
1131561	14894	Salmonella Bareilly	Bareilly	203	0	"81,69,36,12,68,12,17"	Salmonella enterica subsp I enterica (81.28%)	nothing (0.00%)	38.79	7.7	100	16	I6,7:y:1,5	SRR1969877
1132464	45961	Salmonella Bareilly	Bareilly	203	0	"81,69,36,12,68,12,17"	Salmonella enterica subsp I enterica (81.00%)	nothing (0.00%)	44.13	5.4	100	17	I6,7:y:1,5	SRR1968455
1132660	21874	Salmonella Bareilly	Bareilly/Richmond	909	206	81,283,101,12,124,130,17	Salmonella enterica subsp I enterica (81.71%)	nothing (0.00%)	17.08	11.8	100	9	I6,7:y:1,5	SRR3048913
1132794	23464	Salmonella Bareilly	Bareilly	203	0	"81,69,36,12,68,12,17"	Salmonella enterica subsp I enterica (80.91%)	nothing (0.00%)	16.08	18.2	100	6	I6,7:y:1,5	SRR1966386
1132917	23465	Salmonella Bareilly	Bareilly	203	0	"81,69,36,12,68,12,17"	Salmonella enterica subsp I enterica (80.99%)	nothing (0.00%)	43.44	5.6	100	10	I6,7:y:1,5	SRR1968680
1133378	23478	Salmonella Bareilly	Bareilly/Richmond	909	206	"81,283,101,12,124,130,17"	Salmonella enterica subsp I enterica (81.45%)	nothing (0.00%)	7.78	20	100	4	I6,7:y:1,5	SRR3049171
1133379	23479	Salmonella Bareilly	Bareilly/Richmond	909	206	"81,283,101,12,124,130,17"	Salmonella enterica subsp I enterica (80.34%)	nothing (0.00%)	13.28	33.3	100	1	I6,7:y:1,5	SRR3048771
1133542	24980	Salmonella Bareilly	Bareilly/Richmond	909	206	"81,283,101,12,124,130,17"	Salmonella enterica subsp I enterica (81.57%)	nothing (0.00%)	19.68	12.5	100	6	I6,7:y:1,5	SRR1967863
1134800	31608	Salmonella Bareilly	Bareilly	203	0	"81,69,36,12,68,12,17"	Salmonella enterica subsp I enterica (81.09%)	nothing (0.00%)	28.58	6.9	100	11	I6,7:y:1,5	SRR1967614
1134810	31610	Salmonella Bareilly	Bareilly	203	0	"81,69,36,12,68,12,17"	Salmonella enterica subsp I enterica (81.07%)	nothing (0.00%)	30.1	6.9	100	10	I6,7:y:1,5	SRR1965487
1134539	46626	Salmonella Bareilly	Bareilly/Richmond	909	206	"81,283,101,12,124,130,17"	Salmonella enterica subsp I enterica (81.52%)	nothing (0.00%)	32.82	14.3	100	6	I6,7:y:1,5	SRR1958256
1134585	31627	Salmonella Bareilly	Bareilly/Richmond	909	206	"81,283,101,12,124,130,17"	Salmonella enterica subsp I enterica (81.78%)	nothing (0.00%)	35.77	5.4	100	16	I6,7:y:1,5	SRR1970297
1135163	46548	Salmonella Bareilly	Bareilly	203	0	"81,69,36,12,68,12,17"	Salmonella enterica subsp I enterica (80.92%)	nothing (0.00%)	11.43	10.5	100	2	I6,7:y:1,5	SRR1966190
1135451	46564	Salmonella Bareilly	Bareilly	203	0	"81,69,36,12,68,12,17"	Salmonella enterica subsp I enterica (81.15%)	nothing (0.00%)	21.5	12.5	100	4	I6,7:y:1,5	SRR1966281
1135635	31937	Salmonella Bareilly	Bareilly/Richmond	909	206	"81,283,101,12,124,130,17"	Salmonella enterica subsp I enterica (81.77%)	nothing (0.00%)	25.22	8.3	100	8	I6,7:y:1,5	SRR1969357
1138504	45979	Salmonella Bareilly	Bareilly/Richmond	909	206	"81,283,101,12,124,130,17"	Salmonella enterica subsp I enterica (88.27%)	nothing (0.00%)	42.85	21.1	100	15	I6,7:y:1,5	SRR1967070
1137138	37070	Salmonella Bareilly	Bareilly/Richmond	909	206	"81,283,101,12,124,130,17"	Salmonella enterica subsp I enterica (81.84%)	nothing (0.00%)	26.59	7.1	100	11	I6,7:y:1,5	SRR1965995
1136716	38732	Salmonella Bareilly	Bareilly/Richmond	909	206	"81,283,101,12,124,130,17"	Salmonella enterica subsp I enterica (81.79%)	nothing (0.00%)	36.42	5.6	100	17	I6,7:y:1,5	SRR1967127
1136564	38744	Salmonella Bareilly	Bareilly/Richmond	909	206	"81,283,101,12,124,130,17"	Salmonella enterica subsp I enterica (81.76%)	Escherichia coli KTE237 (30.39%)	41.2	7.5	100	21	I6,7:y:1,5	SRR1967678
1137175	39518	Salmonella Bareilly	Bareilly/Richmond	909	206	"81,283,101,12,124,130,17"	Escherichia coli FVEC1412 (91.72%)	Salmonella enterica subsp I enterica (77.55%)	39.31	32.6	100	18	I6,7:y:1,5	SRR3120766
1137431	41948	Salmonella Bareilly	Bareilly	203	0	"81,69,36,12,68,12,17"	Salmonella enterica subsp I enterica (81.16%)	nothing (0.00%)	22.01	7.4	100	7	I6,7:y:1,5	SRR1968665
1137432	41951	Salmonella Bareilly	Bareilly/Richmond	909	206	"81,283,101,12,124,130,17"	Salmonella enterica subsp I enterica (81.76%)	nothing (0.00%)	27.4	9.1	100	8	I6,7:y:1,5	SRR1966598
1139789	44710	Salmonella Bareilly	Bareilly	203	0	"81,69,36,12,68,12,17"	Salmonella enterica subsp I enterica (81.07%)	nothing (0.00%)	20.49	11.1	100	6	I6,7:y:1,5	SRR1957745
1139019	44721	Salmonella Bareilly	Bareilly	203	0	"81,69,36,12,68,12,17"	Salmonella enterica subsp I enterica (81.11%)	nothing (0.00%)	29.87	5.9	100	12	I6,7:y:1,5	SRR1957723
1139587	48221	Salmonella Bareilly	Bareilly	P3017	206	"*81,283,101,12,124,130,17"	Salmonella enterica subsp I enterica (81.78%)	nothing (0.00%)	25.58	7	100	12	I6,7:y:1,5	SRR1958105
1139855	66456	Salmonella Bareilly	Bareilly	203	0	"81,69,36,12,68,12,17"	Salmonella enterica subsp I enterica (81.06%)	nothing (0.00%)	51.23	5.9	100	32	I6,7:y:1,5	SRR1958047
1139763	55548	Salmonella Bareilly	Bareilly	203	0	"81,69,36,12,68,12,17"	Salmonella enterica subsp I enterica (81.27%)	Escherichia coli O104:H4 str. Ec11-5604 (21.058772%)	50.83	6.4	100	17	I6,7:y:1,5	SRR1966886
1141564	54012	Salmonella Bareilly	Bareilly	203	0	"81,69,36,12,68,12,17"	Salmonella enterica subsp I enterica (81.19%)	nothing (0.00%)	22.04	7.7	100	3	I6,7:y:1,5	SRR1958384
1140418	53003	Salmonella Bareilly	Bareilly/Richmond	909	206	"81,283,101,12,124,130,17"	Salmonella enterica subsp I enterica (81.80%)	nothing (0.00%)	35.24	6.7	100	17	I6,7:y:1,5	SRR1967879
1141170	58524	Salmonella Bareilly	Bareilly	203	0	"81,69,36,12,68,12,17"	Salmonella enterica subsp I enterica (81.05%)	nothing (0.00%)	26.05	5	100	14	I6,7:y:1,5	SRR1958474
1141764	58525	Salmonella Bareilly	Bareilly	203	0	"81,69,36,12,68,12,17"	Salmonella enterica subsp I enterica (81.25%)	nothing (0.00%)	31.16	6.9	100	14	I6,7:y:1,5	SRR1958447
1142806	63651	Salmonella Bareilly	Bareilly	362	206	"81,5,101,12,124,130,17"	Salmonella enterica subsp I enterica (81.71%)	nothing (0.00%)	35.22	7.7	100	15	I6,7:y:1,5	SRR1970323
1142305	63747	Salmonella Bareilly	Bareilly/Richmond	909	206	"81,283,101,12,124,130,17"	Salmonella enterica subsp I enterica (81.65%)	nothing (0.00%)	52.11	4.7	100	36	I6,7:y:1,5	SRR3048694
1142299	63575	Salmonella Bareilly	Bareilly/Richmond	909	206	"81,283,101,12,124,130,17"	Salmonella enterica subsp I enterica (81.24%)	nothing (0.00%)	41.05	9.3	100	9	I6,7:y:1,5	SRR1967626
1142686	63016	Salmonella Bareilly	Bareilly	203	0	"81,69,36,12,68,12,17"	Salmonella enterica subsp I enterica (81.29%)	nothing (0.00%)	30.18	8.3	100	8	I6,7:y:1,5	SRR1967502
1143229	65130	Salmonella Bareilly	Bareilly	203	0	"81,69,36,12,68,12,17"	Salmonella enterica subsp I enterica (88.01%)	Escherichia coli K 12 substr W3110 uid161931 (74.796581%)	44.45	18.8	100	19	I6,7:y:1,5	SRR1966648
1144249	70638	Salmonella Bareilly	Mbandaka	1602	62	"59,70,93,78,113,6,68"	Salmonella enterica subsp I enterica (77.28%)	nothing (0.00%)	31.88	8.1	100	18	I6,7:y:1,5	SRR1960087
1144253	70684	Salmonella Bareilly	Bareilly/Richmond	909	206	"81,283,101,12,124,130,17"	Salmonella enterica subsp I enterica (81.92%)	nothing (0.00%)	33.63	13	100	20	I6,7:y:1,5	SRR1959300
1144758	73209	Salmonella Bareilly	Bareilly	203	0	"81,69,36,12,68,12,17"	Salmonella enterica subsp I enterica (81.10%)	nothing (0.00%)	37.49	8.2	100	22	I6,7:y:1,5	SRR1966782
1144884	73650	Salmonella Bareilly	Bareilly/Richmond	909	206	"81,283,101,12,124,130,17"	Morganella morganii SC01 (88.76%)	Salmonella enterica subsp I enterica (81.163842%)	32.56	25	100	9	I6,7:y:1,5	SRR3120739
1145358	75753	Salmonella Bareilly	Bareilly/Richmond	909	206	"81,283,101,12,124,130,17"	Salmonella enterica subsp I enterica (81.69%)	nothing (0.00%)	36.95	6.5	100	23	I6,7:y:1,5	SRR1963143
1145816	75983	Salmonella Bareilly	Bareilly/Richmond	909	206	"81,283,101,12,124,130,17"	Salmonella enterica subsp I enterica (81.67%)	nothing (0.00%)	99.1	8.8	100	52	I6,7:y:1,5	SRR1967620
1145473	78681	Salmonella Bareilly	Bareilly	203	0	"81,69,36,12,68,12,17"	Salmonella enterica subsp I enterica (81.10%)	nothing (0.00%)	40.08	9.5	100	18	I6,7:y:1,5	SRR1959263
1145917	79095	Salmonella Bareilly	Bareilly	203	0	"81,69,36,12,68,12,17"	Salmonella enterica subsp I enterica (81.07%)	nothing (0.00%)	33.32	14.3	100	14	I6,7:y:1,5	SRR1959450
1146395	81644	Salmonella Bareilly	Bareilly/Richmond	909	206	"81,283,101,12,124,130,17"	Salmonella enterica subsp I enterica (81.66%)	nothing (0.00%)	24.74	13.3	100	9	I6,7:y:1,5	SRR1959437
1146399	81645	Salmonella Bareilly	Bareilly	203	0	"81,69,36,12,68,12,17"	Salmonella enterica subsp I enterica (81.25%)	nothing (0.00%)	36.05	9.5	100	19	I6,7:y:1,5	SRR1960071
1146300	81166	Salmonella Bareilly	Bareilly	203	0	"81,69,36,12,68,12,17"	Salmonella enterica subsp I enterica (81.13%)	nothing (0.00%)	31.63	7.9	100	18	I6,7:y:1,5	SRR1963144
1146335	81995	Salmonella Bareilly	Bareilly/Richmond	909	206	"81,283,101,12,124,130,17"	Salmonella enterica subsp I enterica (81.23%)	nothing (0.00%)	41.22	10.7	100	19	I6,7:y:1,5	SRR3049078
1146823	83698	Salmonella Bareilly	Bareilly	203	0	"81,69,36,12,68,12,17"	Salmonella enterica subsp I enterica (81.16%)	nothing (0.00%)	45.8	10.7	100	17	I6,7:y:1,5	SRR1970270
1147211	84433	Salmonella Bareilly	Bareilly/Richmond	909	206	"81,283,101,12,124,130,17"	Salmonella enterica subsp I enterica (81.21%)	nothing (0.00%)	43.44	5.9	100	18	I6,7:y:1,5	SRR1968145
1147326	84462	Salmonella Bareilly	Bareilly/Richmond	909	206	"81,283,101,12,124,130,17"	Salmonella enterica subsp I enterica (81.70%)	nothing (0.00%)	46.64	9.5	100	19	I6,7:y:1,5	SRR1967068
1147537	86890	Salmonella Bareilly	Bareilly	203	0	"81,69,36,12,68,12,17"	Salmonella enterica subsp I enterica (81.14%)	nothing (0.00%)	47.65	6.1	100	35	I6,7:y:1,5	SRR1969797
1147344	86863	Salmonella Bareilly	Bareilly/Richmond	909	206	"81,283,101,12,124,130,17"	Salmonella enterica subsp I enterica (81.65%)	nothing (0.00%)	53.14	6.8	100	39	I6,7:y:1,5	SRR1969830
1147329	86876	Salmonella Bareilly	Bareilly/Richmond	909	206	"81,283,101,12,124,130,17"	Salmonella enterica subsp I enterica (81.69%)	nothing (0.00%)	66.04	5.9	100	35	I6,7:y:1,5	SRR1968595
1147865	90523	Salmonella Bareilly	Bareilly/Richmond	909	206	"81,283,101,12,124,130,17"	Salmonella enterica subsp I enterica (81.74%)	nothing (0.00%)	34.95	15.8	100	9	I6,7:y:1,5	SRR1968183
1148188	91215	Salmonella Bareilly	Bareilly	203	0	"81,69,36,12,68,12,17"	Salmonella enterica subsp I enterica (81.10%)	nothing (0.00%)	58.96	6.3	100	28	I6,7:y:1,5	SRR1968174
1148257	94092	Salmonella Bareilly	Bareilly/Richmond	909	206	81,283,101,12,124,130,17	Salmonella enterica subsp I enterica (81.80%)	nothing (0.00%)	30.63	11.8	100	15	I6,7:y:1,5	SRR1967362
1148722	94226	Salmonella Bareilly	Bareilly/Richmond	909	206	81,283,101,12,124,130,17	Salmonella enterica subsp I enterica (81.74%)	nothing (0.00%)	59.22	6.8	100	29	I6,7:y:1,5	SRR1965239
1148570	95064	Salmonella Bareilly	Bareilly/Richmond	909	206	81,283,101,12,124,130,17	Salmonella enterica subsp I enterica (81.04%)	nothing (0.00%)	14.33	16.7	100	7	I6,7:y:1,5	SRR1965890
1148576	95067	Salmonella Bareilly	Bareilly/Richmond	909	206	81,283,101,12,124,130,17	Salmonella enterica subsp I enterica (81.55%)	nothing (0.00%)	19.6	22.2	100	7	I6,7:y:1,5	SRR1967655
1149264	99076	Salmonella Bareilly	Bareilly/Richmond	909	206	81,283,101,12,124,130,17	Salmonella enterica subsp I enterica (81.69%)	nothing (0.00%)	27.76	9.38	100	11	I6,7:y:1,5	SRR3049275
1149156	99768	Salmonella Bareilly	Bareilly/Richmond	909	206	81,283,101,12,124,130,17	Salmonella enterica subsp I enterica (81.24%)	nothing (0.00%)	41.29	7.32	100	19	I6,7:y:1,5	SRR1967344
1140921	45584	Salmonella Bargny	Kentucky	198	56	"76,14,3,77,64,64,67"	Salmonella enterica subsp I enterica (77.74%)	nothing (0.00%)	29.63	7.1	100	13	I8:i:1,5	SRR1967688
1143926	63662	Salmonella Bilthoven	Bilthoven	1284	0	"335,176,27,22,18,85,91"	Salmonella enterica subsp II salamae (83.29%)	nothing (0.00%)	23.67	11.8	100	10	II47:a:-	SRR1967946
1131617	12121	Salmonella Binza	Orion (merged in WKL 2007)	639	166	"99,175,58,11,111,9,2"	Salmonella enterica subsp. enterica serovar Adelaide str. A4-669 (77.70%)	nothing (0.00%)	18.51	10	100	7	I3,15:y:1,5	SRR1969074
1148727	96236	Salmonella Birkenhead	Birkenhead	424	0	143,31,18,143,5,142,22	Salmonella enterica subsp I enterica (81.30%)	nothing (0.00%)	29.26	8	100	20	I6,7:c:1,6	SRR1966769
1130226	5835	Salmonella Bispebjerg	Bispebjerg	422	18	"93,4,18,90,5,96,87"	Salmonella enterica subsp. enterica serovar Baildon str. R6-199 (81.91%)	nothing (0.00%)	30.92	5.3	100	10	I4,5,12:a:e,n,x	SRR1969273
1139320	48216	Salmonella Bispebjerg	Bispebjerg	422	18	"93,4,18,90,5,96,87"	Salmonella enterica subsp I enterica (82.68%)	nothing (0.00%)	31.21	10.5	100	12	I4,5,12:a:e,n,x	SRR1958083
1139833	51298	Salmonella Bispebjerg	Bispebjerg	422	18	"93,4,18,90,5,96,87"	Salmonella enterica subsp I enterica (82.50%)	nothing (0.00%)	40.36	4.8	100	15	I4,5,12:a:e,n,x	SRR1968243
1141269	58496	Salmonella Bispebjerg	Bispebjerg	422	18	"93,4,18,90,5,96,87"	Salmonella enterica subsp I enterica (83.54%)	nothing (0.00%)	29.13	10	100	12	I4,5,12:a:e,n,x	SRR1958681
1130662	9456	Salmonella Blockley	Blockley	52	151	"23,9,15,12,17,20,12"	Salmonella enterica subsp. enterica serovar Newport str. CVM 22513 (83.26%)	nothing (0.00%)	31.17	8.3	100	10	I6,8:k:1,5	SRR1969921
1131792	14102	Salmonella Blockley	Blockley	52	151	"23,9,15,12,17,20,12"	Salmonella enterica subsp. enterica serovar Newport str. CVM 22513 (81.65%)	Escherichia coli clone D i2 uid162047 (66.50%)	13.74	42.1	100	2	I6,8:k:1,5	SRR1965323
1132752	20922	Salmonella Blockley	Blockley	52	151	23,9,15,12,17,20,12	Salmonella enterica subsp I enterica (82.64%)	nothing (0.00%)	26.68	8	100	11	I6,8:k:1,5	SRR3049416
1133077	21855	Salmonella Blockley	Blockley	52	151	23,9,15,12,17,20,12	Salmonella enterica subsp I enterica (86.84%)	nothing (0.00%)	21.24	28.1	100	8	I6,8:k:1,5	SRR3049930
1133797	27807	Salmonella Blockley	Blockley	52	151	"23,9,15,12,17,20,12"	Salmonella enterica subsp I enterica (82.54%)	nothing (0.00%)	17.38	12.5	100	5	I6,8:k:1,5	SRR1967861
1133895	26640	Salmonella Blockley	Blockley	52	151	"23,9,15,12,17,20,12"	Salmonella enterica subsp I enterica (82.57%)	nothing (0.00%)	21.48	8.3	100	8	I6,8:k:1,5	SRR1965557
1134270	31631	Salmonella Blockley	Blockley	52	151	"23,9,15,12,17,20,12"	Salmonella enterica subsp I enterica (82.83%)	nothing (0.00%)	36.63	6.3	100	15	I6,8:k:1,5	SRR1967387
1142587	63017	Salmonella Blockley	Blockley	52	151	"23,9,15,12,17,20,12"	Salmonella enterica subsp I enterica (82.63%)	nothing (0.00%)	28.85	7.1	100	13	I6,8:k:1,5	SRR1965292
1143090	65032	Salmonella Blockley	Blockley	52	151	"23,9,15,12,17,20,12"	Salmonella enterica subsp I enterica (82.62%)	nothing (0.00%)	39.97	5.3	100	17	I6,8:k:1,5	SRR1969292
1143473	67531	Salmonella Blockley	Blockley	52	151	"23,9,15,12,17,20,12"	Salmonella enterica subsp I enterica (82.62%)	nothing (0.00%)	71.89	4	100	35	I6,8:k:1,5	SRR1965902
1143538	68962	Salmonella Blockley	Blockley	52	151	"23,9,15,12,17,20,12"	Salmonella enterica subsp I enterica (82.62%)	nothing (0.00%)	50.12	4.8	100	24	I6,8:k:1,5	SRR1966711
1146038	78657	Salmonella Blockley	Blockley	52	151	"23,9,15,12,17,20,12"	Salmonella enterica subsp I enterica (82.65%)	nothing (0.00%)	29.85	10	100	8	I6,8:k:1,5	SRR1959387
1148021	90479	Salmonella Blockley	Blockley	52	151	"23,9,15,12,17,20,12"	Salmonella enterica subsp I enterica (82.64%)	nothing (0.00%)	33.6	16.7	100	10	I6,8:k:1,5	SRR1969530
1129872	3901	Salmonella Bochum	Bochum/Wein	101	0	"52,3,40,51,44,45,3"	Salmonella enterica subsp. enterica serovar Javiana str. (77.56%)	nothing (0.00%)	27.9	10	100	12	I4,5,12:r:l,w	SRR1969505
1131985	18678	Salmonella Bonariensis	Unnamed	P3555	0	13,46,25,49,146,16,4	Salmonella enterica subsp I enterica (72.82%)	nothing (0.00%)	23.79	8.7	100	8	I6,8:i:e,n,x	SRR3048700
1143884	67545	Salmonella Bonariensis	Bonariensis	P3214	0	"13,46,25,49,146,16,4"	Salmonella enterica subsp I enterica (72.84%)	nothing (0.00%)	38.18	6.7	100	20	I6,8:i:e,n,x	SRR1966041
1146820	83585	Salmonella Bonariensis	Bonariensis	P3176	0	"11,140,209,49,33,16,4"	Salmonella enterica subsp I enterica (73.36%)	nothing (0.00%)	47.87	8.6	100	25	I6,8:i:e,n,x	SRR1966435
1137863	46109	Salmonella Bonn	Bonn	P3053	0	"2,188,43,7,193,19,12"	Salmonella enterica subsp I enterica (82.36%)	nothing (0.00%)	13.35	14.3	100	4	I6,7:l,v:e,n,x	SRR1958611
1141188	58476	Salmonella Bonn	Kenya	P3227	0	"14,15,15,64,8,2,12"	Salmonella enterica subsp I enterica (80.63%)	nothing (0.00%)	28.07	8.3	100	10	I6,7:l,v:e,n,x	SRR1958360
1143521	68967	Salmonella Bonn	Bonn	P3068	0	"2,2,43,7,105,19,442"	Salmonella enterica subsp I enterica (82.75%)	nothing (0.00%)	39.22	7.5	100	20	I6,7:l,v:e,n,x	SRR1966823
1146148	79063	Salmonella Bonn	Bonn/Potsdam	P3071	0	"2,9,43,7,15,187,361"	Salmonella enterica subsp I enterica (81.87%)	nothing (0.00%)	28.27	6.5	100	16	I6,7:l,v:e,n,x	SRR1959367
1134311	25344	Salmonella Bournemouth	Bournemouth	1399	0	"5,14,3,422,16,19,38"	Salmonella enterica subsp I enterica (81.73%)	nothing (0.00%)	31.11	4.4	100	10	I9,12:e,h:1,2	SRR1965243
1130225	6459	Salmonella Bovis-morbificans	Bovismorbificans	142	34	"2,59,23,64,38,61,12"	Salmonella enterica subsp. enterica serovar Baildon str. R6-199 (81.38%)	nothing (0.00%)	46.76	6.8	100	14	I6,8:r:1,5	SRR1969958
1131205	6469	Salmonella Bovis-morbificans	Bovis-morbificans	1058	34	"2,59,254,64,38,19,12"	Salmonella enterica subsp. enterica serovar Baildon str. R6-199 (81.26%)	nothing (0.00%)	8.16	14.3	100	3	I6,8:r:1,5	SRR3048917
1130815	9130	Salmonella Bovis-morbificans	Bovis-morbificans	P3062	34	"2,59,23,64,38,*19,12"	Salmonella enterica serovar Bareilly CFSAN000189 uid212971 (81.80%)	nothing (0.00%)	24.32	11.8	100	8	I6,8:r:1,5	SRR1965639
1132217	18511	Salmonella Bovis-morbificans	Bovis-morbificans	1499	34	2,59,23,64,38,19,12	Salmonella enterica subsp I enterica (81.32%)	nothing (0.00%)	12.85	12.5	100	2	I6,8:r:1,5	SRR3049289
1133157	23458	Salmonella Bovis-morbificans	Bovismorbificans	142	34	"2,59,23,64,38,61,12"	Salmonella enterica subsp I enterica (81.94%)	nothing (0.00%)	20.31	8.3	100	8	I6,8:r:1,5	SRR1968478
1133928	24993	Salmonella Bovis-morbificans	Bovismorbificans	142	34	"2,59,23,64,38,61,12"	Salmonella enterica subsp I enterica (81.97%)	nothing (0.00%)	16.71	9.1	100	5	I6,8:r:1,5	SRR1969650
1133547	27007	Salmonella Bovis-morbificans	Bovismorbificans	142	34	"2,59,23,64,38,61,12"	Salmonella enterica subsp I enterica (82.09%)	nothing (0.00%)	24.4	6.3	100	9	I6,8:r:1,5	SRR1965334
1133692	25202	Salmonella Bovis-morbificans	Bovismorbificans	142	34	"2,59,23,64,38,61,12"	Salmonella enterica subsp I enterica (82.13%)	Shigella flexneri CCH060 (16.45%)	23.31	18.2	100	5	I6,8:r:1,5	SRR1966849
1134759	46558	Salmonella Bovis-morbificans	Bovismorbificans	142	34	"2,59,23,64,38,61,12"	Salmonella enterica subsp I enterica (81.66%)	nothing (0.00%)	15.77	20	100	4	I6,8:r:1,5	SRR1965805
1134895	29954	Salmonella Bovis-morbificans	Bovismorbificans	142	34	"2,59,23,64,38,61,12"	Salmonella enterica subsp I enterica (81.96%)	nothing (0.00%)	23.91	9.1	100	9	I6,8:r:1,5	SRR3049243
1135031	32380	Salmonella Bovis-morbificans	Bovismorbificans	142	34	"2,59,23,64,38,61,12"	Salmonella enterica subsp I enterica (81.98%)	nothing (0.00%)	24.98	10.5	100	9	I6,8:r:1,5	SRR1966832
1135147	34147	Salmonella Bovis-morbificans	Bovismorbificans	142	34	"2,59,23,64,38,61,12"	Salmonella enterica subsp I enterica (81.72%)	nothing (0.00%)	14.38	7.7	100	5	I6,8:r:1,5	SRR1965335
1136207	37764	Salmonella Bovis-morbificans	Bovismorbificans	142	34	"2,59,23,64,38,61,12"	Salmonella enterica subsp I enterica (81.76%)	nothing (0.00%)	34.62	8.3	100	3	I6,8:r:1,5	SRR1965405
1137194	40305	Salmonella Bovis-morbificans	Bovis-morbificans	377	34	"2,59,23,64,38,61,122"	Salmonella enterica subsp I enterica (81.61%)	nothing (0.00%)	14.82	12.5	100	6	I6,8:r:1,5	SRR1965978
1138995	42134	Salmonella Bovis-morbificans	Bovismorbificans	142	34	"2,59,23,64,38,61,12"	Salmonella enterica subsp I enterica (82.10%)	nothing (0.00%)	24.43	7.1	100	9	I6,8:r:1,5	SRR1969558
1137832	42157	Salmonella Bovis-morbificans	Bovismorbificans	142	34	"2,59,23,64,38,61,12"	Salmonella enterica subsp I enterica (82.09%)	nothing (0.00%)	26.28	6.4	100	10	I6,8:r:1,5	SRR1968100
1139059	45578	Salmonella Bovis-morbificans	Bovismorbificans	142	34	"2,59,23,64,38,61,12"	Salmonella enterica subsp I enterica (81.99%)	nothing (0.00%)	32.45	4.7	100	12	I6,8:r:1,5	SRR1969672
1141090	56968	Salmonella Bovis-morbificans	Bovismorbificans	142	34	2,59,23,64,38,61,12	Salmonella enterica subsp I enterica (81.99%)	nothing (0.00%)	45.41	5.1	100	23	I6,8:r:1,5	SRR2168409
1141083	65439	Salmonella Bovis-morbificans	Bovis-morbificans	P3062	34	"2,59,23,64,38,*19,12"	Salmonella enterica subsp I enterica (81.72%)	nothing (0.00%)	33.96	5.7	100	18	I6,8:r:1,5	SRR1967442
1143165	72332	Salmonella Bovis-morbificans	Bovismorbificans	142	34	"2,59,23,64,38,61,12"	Salmonella enterica subsp I enterica (81.83%)	nothing (0.00%)	36.91	6.1	100	20	I6,8:r:1,5	SRR1965723
1142713	65036	Salmonella Bovis-morbificans	Bovismorbificans	142	34	"2,59,23,64,38,61,12"	Salmonella enterica subsp I enterica (82.43%)	nothing (0.00%)	37.75	5.1	100	16	I6,8:r:1,5	SRR1966561
1142717	64989	Salmonella Bovis-morbificans	Bovis-morbificans	1499	34	"2,59,23,64,38,19,12"	Salmonella enterica subsp I enterica (81.68%)	nothing (0.00%)	34.72	7.7	100	17	I6,8:r:1,5	SRR1958666
1145188	75968	Salmonella Bovis-morbificans	Bovis-morbificans	1499	34	"2,59,23,64,38,19,12"	Salmonella enterica subsp I enterica (81.71%)	nothing (0.00%)	26.29	9.7	100	18	I6,8,20:r:1,5	SRR1967088
1145254	77325	Salmonella Bovis-morbificans	Bovis-morbificans	1499	34	"2,59,23,64,38,19,12"	Salmonella enterica subsp I enterica (81.72%)	nothing (0.00%)	37.04	8.3	100	17	I6,8:r:1,5	SRR3049230
1145693	78626	Salmonella Bovis-morbificans	Bovismorbificans	142	34	"2,59,23,64,38,61,12"	Salmonella enterica subsp I enterica (82.41%)	Citrobacter freundii ATCC 8090 = MTCC 1658 (61.91%)	35.79	20.4	100	19	I6,8:r:1,5	SRR1963260
1145451	78709	Salmonella Bovis-morbificans	Bovismorbificans	142	34	"2,59,23,64,38,61,12"	Salmonella enterica subsp I enterica (82.00%)	nothing (0.00%)	30.33	7.5	100	13	I6,8:r:1,5	SRR1959391
1148029	91963	Salmonella Bovis-morbificans	Bovismorbificans	142	34	"2,59,23,64,38,61,12"	Salmonella enterica subsp I enterica (81.33%)	nothing (0.00%)	9.91	25	100	2	I6,8:r:1,5	SRR3049093
1148124	93515	Salmonella Bovis-morbificans	Bovis-morbificans	377	34	2,59,23,64,38,61,122	Salmonella enterica subsp I enterica (81.84%)	nothing (0.00%)	31.12	6.7	100	17	I6,8:r:1,5	SRR1970289
1148174	93539	Salmonella Bovis-morbificans	Bovismorbificans	142	34	2,59,23,64,38,61,12	Salmonella enterica subsp I enterica (81.96%)	nothing (0.00%)	31.92	7.3	100	16	I6,8:r:1,5	SRR1967641
1148360	93541	Salmonella Bovis-morbificans	Bovismorbificans	142	34	2,59,23,64,38,61,12	Salmonella enterica subsp I enterica (81.98%)	nothing (0.00%)	69.63	5.3	100	36	I6,8:r:1,5	SRR1967430
1148209	94244	Salmonella Bovis-morbificans	Bovismorbificans	142	34	2,59,23,64,38,61,12	Salmonella enterica subsp I enterica (81.97%)	nothing (0.00%)	37.01	7.7	100	20	I6,8:r:1,5	SRR1968009
1148931	97269	Salmonella Bovis-morbificans	Bovis-morbificans	1499	34	2,59,23,64,38,19,12	Salmonella enterica subsp I enterica (81.96%)	nothing (0.00%)	50.55	7.7	100	28	I6,8:r:1,5	SRR3049817
1149090	99773	Salmonella Bovis-morbificans	Bovismorbificans	142	34	2,59,23,64,38,61,12	Salmonella enterica subsp I enterica (82.14%)	nothing (0.00%)	37.52	5.56	100	18	I6,8:r:1,5	SRR1970254
1127107	1859	Salmonella Braenderup	Braenderup	22	24	"12,2,15,14,11,14,16"	Salmonella enterica subsp. enterica serovar Baildon str. R6-199 (82.52%)	nothing (0.00%)	43.34	6.3	100	17	I6,7:e,h:e,n,z15	SRR3049740
1130610	13352	Salmonella Braenderup	Braenderup	22	24	"12,2,15,14,11,14,16"	Salmonella enterica subsp. enterica serovar Baildon str. R6-199 (82.40%)	nothing (0.00%)	23.92	5.9	100	9	I6,7:e,h:e,n,z15	SRR1966807
1126254	3764	Salmonella Braenderup	Braenderup	22	24	"12,2,15,14,11,14,16"	Proteus mirabilis WGLW4 (84.24%)	Salmonella enterica subsp. enterica serovar Baildon str. R6-199 (81.32%)	19.03	8	100	4	I6,7:e,h:e,n,z15	None
1129962	5370	Salmonella Braenderup	Braenderup	22	24	"12,2,15,14,11,14,16"	Salmonella enterica subsp. enterica serovar Baildon str. R6-199 (82.28%)	nothing (0.00%)	42.77	7	100	20	I6,7:e,h:e,n,z15	SRR1966707
1130012	5828	Salmonella Braenderup	Braenderup	22	24	"12,2,15,14,11,14,16"	Salmonella enterica subsp. enterica serovar Baildon str. R6-199 (82.36%)	nothing (0.00%)	19.99	16	100	11	I6,7:e,h:e,n,z15	SRR1970099
1130020	5966	Salmonella Braenderup	Braenderup	22	24	"12,2,15,14,11,14,16"	Salmonella enterica subsp. enterica serovar Baildon str. R6-199 (82.09%)	nothing (0.00%)	23.47	8.7	100	7	I6,7:e,h:e,n,z15	SRR1966732
1130820	9458	Salmonella Braenderup	Braenderup	22	24	"12,2,15,14,11,14,16"	Salmonella enterica subsp. enterica serovar Baildon str. R6-199 (82.43%)	nothing (0.00%)	28.83	10	100	13	I6,7:e,h:e,n,z15	SRR1967534
1130489	9459	Salmonella Braenderup	Braenderup	22	24	"12,2,15,14,11,14,16"	Salmonella enterica subsp. enterica serovar Baildon str. R6-199 (82.41%)	nothing (0.00%)	28.23	7.8	100	11	I6,7:e,h:e,n,z15	SRR1969281
1130660	9277	Salmonella Braenderup	Braenderup	22	24	"12,2,15,14,11,14,16"	Salmonella enterica subsp. enterica serovar Baildon str. R6-199 (82.28%)	nothing (0.00%)	33.8	7	100	15	I6,7:e,h:e,n,z15	SRR1967040
1131034	9294	Salmonella Braenderup	Braenderup	22	24	"12,2,15,14,11,14,16"	Salmonella enterica subsp. enterica serovar Baildon str. R6-199 (82.42%)	nothing (0.00%)	33.94	6.3	100	16	I6,7:e,h:e,n,z15	SRR1970080
1131113	9162	Salmonella Braenderup	Braenderup	22	24	"12,2,15,14,11,14,16"	Salmonella enterica subsp. enterica serovar Baildon str. R6-199 (82.40%)	nothing (0.00%)	20.73	10	100	9	I6,7:e,h:e,n,z15	SRR1966914
1131232	14502	Salmonella Braenderup	Braenderup	22	24	"12,2,15,14,11,14,16"	Salmonella enterica subsp I enterica (81.20%)	nothing (0.00%)	14	20	100	5	I6,7:e,h:e,n,z15	SRR1965553
1131291	12165	Salmonella Braenderup	Braenderup	22	24	"12,2,15,14,11,14,16"	Salmonella enterica subsp. enterica serovar Baildon str. R6-199 (84.12%)	nothing (0.00%)	27.12	13.6	100	12	I6,7:e,h:e,n,z15	SRR1968795
1131355	13422	Salmonella Braenderup	Braenderup	22	24	"12,2,15,14,11,14,16"	Escherichia coli K 12 substr W3110 uid161931 (89.66%)	Salmonella enterica subsp. enterica serovar Baildon str. R6-199 (77.99%)	13.16	37.9	100	2	I6,7:e,h:e,n,z15	SRR3120731
1131719	13820	Salmonella Braenderup	Braenderup	22	24	"12,2,15,14,11,14,16"	Salmonella enterica subsp. enterica serovar Baildon str. R6-199 (82.36%)	nothing (0.00%)	21.65	5.9	100	10	I6,7:e,h:e,n,z15	SRR1968999
1131413	13822	Salmonella Braenderup	Braenderup	22	24	"12,2,15,14,11,14,16"	Salmonella enterica subsp. enterica serovar Baildon str. R6-199 (82.41%)	nothing (0.00%)	19.95	16.7	100	5	I6,7:e,h:e,n,z15	SRR1966610
1131898	13855	Salmonella Braenderup	Braenderup	22	24	"12,2,15,14,11,14,16"	Salmonella enterica subsp. enterica serovar Baildon str. R6-199 (82.41%)	nothing (0.00%)	24.29	8.3	100	6	I6,7:e,h:e,n,z15	SRR1965441
1131897	15226	Salmonella Braenderup	Braenderup	311	24	"113,13,15,14,11,14,16"	Salmonella enterica subsp I enterica (81.48%)	nothing (0.00%)	15.92	8.3	100	7	I6,7:e,h:e,n,z15	SRR3049596
1131973	21067	Salmonella Braenderup	Braenderup	22	24	12,2,15,14,11,14,16	Salmonella enterica subsp I enterica (81.46%)	nothing (0.00%)	19.43	9.1	100	6	I6,7:e,h:e,n,z15	SRR3048909
1132359	21099	Salmonella Braenderup	Braenderup	22	24	12,2,15,14,11,14,16	Salmonella enterica subsp I enterica (81.46%)	nothing (0.00%)	16.44	20	100	6	I6,7:e,h:e,n,z15	SRR3048688
1132743	21772	Salmonella Braenderup	Braenderup	22	24	"12,2,15,14,11,14,16"	Salmonella enterica subsp I enterica (81.51%)	nothing (0.00%)	36.93	5.6	100	14	I6,7:e,h:e,n,z15	SRR1969487
1132765	21859	Salmonella Braenderup	Braenderup	22	24	12,2,15,14,11,14,16	Salmonella enterica subsp I enterica (82.96%)	nothing (0.00%)	20.78	26.3	100	7	I6,7:e,h:e,n,z15	SRR3049269
1133482	24035	Salmonella Braenderup	Braenderup	22	24	"12,2,15,14,11,14,16"	Salmonella enterica subsp I enterica (83.94%)	nothing (0.00%)	23.69	17.6	100	6	I6,7:e,h:e,n,z15	SRR1968526
1133383	24045	Salmonella Braenderup	Braenderup	22	24	"12,2,15,14,11,14,16"	Salmonella enterica subsp I enterica (81.47%)	nothing (0.00%)	20.45	11.1	100	9	I6,7:e,h:e,n,z15	SRR1965732
1135367	26669	Salmonella Braenderup	Braenderup	P3187	24	"12,2,15,14,11,14,*16"	Salmonella enterica subsp I enterica (81.58%)	nothing (0.00%)	22.04	11.1	100	12	I6,7:e,h:e,n,z15	SRR1965992
1134732	36984	Salmonella Braenderup	Braenderup	22	24	"12,2,15,14,11,14,16"	Salmonella enterica subsp I enterica (81.56%)	nothing (0.00%)	27.71	5.6	100	16	I6,7:e,h:e,n,z15	SRR1967454
1135032	32383	Salmonella Braenderup	Braenderup	22	24	"12,2,15,14,11,14,16"	Salmonella enterica subsp I enterica (81.52%)	nothing (0.00%)	27	7.1	100	13	I6,7:e,h:e,n,z15	SRR1965139
1140924	38404	Salmonella Braenderup	Braenderup	22	24	"12,2,15,14,11,14,16"	Salmonella enterica subsp I enterica (81.48%)	nothing (0.00%)	35.53	8.3	100	10	I6,7:e,h:e,n,z15	SRR1968028
1136556	38725	Salmonella Braenderup	Braenderup	22	24	"12,2,15,14,11,14,16"	Salmonella enterica subsp I enterica (81.51%)	nothing (0.00%)	45.64	5	100	24	I6,7:e,h:e,n,z15	SRR1966017
1137390	39466	Salmonella Braenderup	Braenderup	22	24	"12,2,15,14,11,14,16"	Salmonella enterica subsp I enterica (81.47%)	nothing (0.00%)	28.94	6.4	100	12	I6,7:e,h:e,n,z15	SRR1968285
1137039	52997	Salmonella Braenderup	Braenderup	22	24	"12,2,15,14,11,14,16"	Salmonella enterica subsp I enterica (81.49%)	nothing (0.00%)	36.71	6.3	100	12	I6,7:e,h:e,n,z15	SRR1965482
1137815	40347	Salmonella Braenderup	Braenderup	22	24	"12,2,15,14,11,14,16"	Salmonella enterica subsp I enterica (81.34%)	nothing (0.00%)	15.56	12.5	100	4	I6,7:e,h:e,n,z15	SRR1969415
1137581	40361	Salmonella Braenderup	Braenderup	22	24	"12,2,15,14,11,14,16"	Salmonella enterica subsp I enterica (81.12%)	nothing (0.00%)	12.76	20	100	2	I6,7:e,h:e,n,z15	SRR3048890
1137683	45207	Salmonella Braenderup	Braenderup	22	24	"12,2,15,14,11,14,16"	Salmonella enterica subsp I enterica (80.43%)	nothing (0.00%)	10.49	33.3	100	1	I6,7:e,h:e,n,z15	SRR3049319
1138722	45208	Salmonella Braenderup	Braenderup	22	24	"12,2,15,14,11,14,16"	Salmonella enterica subsp I enterica (79.72%)	nothing (0.00%)	7.13	14.3	100	2	I6,7:e,h:e,n,z15	SRR3048530
1139769	62571	Salmonella Braenderup	Braenderup	22	24	"12,2,15,14,11,14,16"	Salmonella enterica subsp I enterica (81.46%)	nothing (0.00%)	41.84	9.1	100	18	I6,7:e,h:e,n,z15	SRR1958229
1139398	45575	Salmonella Braenderup	Braenderup	22	24	"12,2,15,14,11,14,16"	Salmonella enterica subsp I enterica (81.51%)	nothing (0.00%)	33.56	4.3	100	12	I6,7:e,h:e,n,z15	SRR1969816
1139438	44729	Salmonella Braenderup	Braenderup	22	24	"12,2,15,14,11,14,16"	Salmonella enterica subsp I enterica (81.48%)	nothing (0.00%)	23.7	12.5	100	6	I6,7:e,h:e,n,z15	SRR1957784
1142507	50340	Salmonella Braenderup	Braenderup	311	24	"113,13,15,14,11,14,16"	Salmonella enterica subsp I enterica (81.54%)	nothing (0.00%)	32.77	5	100	7	I6,7:e,h:e,n,z15	SRR1965811
1140349	48276	Salmonella Braenderup	Braenderup	22	24	"12,2,15,14,11,14,16"	Salmonella enterica subsp I enterica (81.49%)	nothing (0.00%)	28.45	5	100	9	I6,7:e,h:e,n,z15	SRR1958265
1139784	48275	Salmonella Braenderup	Braenderup	22	24	"12,2,15,14,11,14,16"	Salmonella enterica subsp I enterica (81.84%)	nothing (0.00%)	24.52	12.5	100	3	I6,7:e,h:e,n,z15	SRR1958515
1139426	51244	Salmonella Braenderup	Braenderup	22	24	"12,2,15,14,11,14,16"	Salmonella enterica subsp I enterica (81.51%)	Proteus mirabilis C05028 (31.865778%)	55.81	4.8	100	15	I6,7:e,h:e,n,z15	SRR1965535
1139563	51280	Salmonella Braenderup	Braenderup	22	24	"12,2,15,14,11,14,16"	Salmonella enterica subsp I enterica (81.50%)	nothing (0.00%)	46.88	5.9	100	19	I6,7:e,h:e,n,z15	SRR1965431
1139583	51288	Salmonella Braenderup	Braenderup	22	24	"12,2,15,14,11,14,16"	Salmonella enterica subsp I enterica (81.51%)	nothing (0.00%)	61.09	5.1	100	24	I6,7:e,h:e,n,z15	SRR1970243
1140152	55545	Salmonella Braenderup	Braenderup	22	24	"12,2,15,14,11,14,16"	Salmonella enterica subsp I enterica (81.61%)	nothing (0.00%)	36.92	5.9	100	16	I6,7:e,h:e,n,z15	SRR1966130
1139966	55570	Salmonella Braenderup	Braenderup	22	24	"12,2,15,14,11,14,16"	Salmonella enterica subsp I enterica (81.80%)	nothing (0.00%)	47.59	7	100	22	I6,7:e,h:e,n,z15	SRR1969793
1139573	73562	Salmonella Braenderup	Braenderup	P3186	0	"12,2,15,14,96,14,16"	Salmonella enterica subsp I enterica (82.68%)	nothing (0.00%)	50.11	8.7	100	31	I6,7:e,h:e,n,z15	SRR1963411
1140252	49705	Salmonella Braenderup	Braenderup	22	24	"12,2,15,14,11,14,16"	Salmonella enterica subsp I enterica (81.51%)	nothing (0.00%)	37.83	6.3	100	11	I6,7:e,h:e,n,z15	SRR1958231
1140000	50105	Salmonella Braenderup	Braenderup	311	24	"113,13,15,14,11,14,16"	Salmonella enterica subsp I enterica (81.47%)	nothing (0.00%)	16.61	7.7	100	7	I6,7:e,h:e,n,z15	SRR1958126
1140321	59990	Salmonella Braenderup	Braenderup	22	24	"12,2,15,14,11,14,16"	Salmonella enterica subsp I enterica (81.50%)	nothing (0.00%)	33.45	10	100	9	I6,7:e,h:e,n,z15	SRR1958687
1140326	53028	Salmonella Braenderup	Braenderup	22	24	"12,2,15,14,11,14,16"	Salmonella enterica subsp I enterica (81.51%)	nothing (0.00%)	25.17	5.2	100	13	I6,7:e,h:e,n,z15	SRR3048793
1140327	53032	Salmonella Braenderup	Braenderup	311	24	"113,13,15,14,11,14,16"	Salmonella enterica subsp I enterica (81.52%)	nothing (0.00%)	25.82	8.3	100	11	I6,7:e,h:e,n,z15	SRR3048795
1140656	53037	Salmonella Braenderup	Braenderup	311	24	"113,13,15,14,11,14,16"	Salmonella enterica subsp I enterica (81.51%)	nothing (0.00%)	28.07	7.9	100	11	I6,7:e,h:e,n,z15	SRR3048874
1140708	53010	Salmonella Braenderup	Braenderup	22	24	"12,2,15,14,11,14,16"	Salmonella enterica subsp I enterica (81.50%)	nothing (0.00%)	30.48	7.7	100	12	I6,7:e,h:e,n,z15	SRR1965545
1140489	57673	Salmonella Braenderup	Braenderup	22	24	"12,2,15,14,11,14,16"	Salmonella enterica subsp I enterica (81.45%)	nothing (0.00%)	39.21	10.3	100	15	I6,7:e,h:e,n,z15	SRR1958350
1140652	57119	Salmonella Braenderup	Braenderup	22	24	"12,2,15,14,11,14,16"	Salmonella enterica subsp I enterica (81.48%)	nothing (0.00%)	26.07	12.5	100	6	I6,7:e,h:e,n,z15	SRR1966070
1140641	56984	Salmonella Braenderup	Braenderup	311	24	113,13,15,14,11,14,16	Salmonella enterica subsp I enterica (81.68%)	Shigella sonnei 4822-66 (11.75%)	42.22	5.6	100	25	I6,7:e,h:e,n,z15	SRR3049079
1140645	57124	Salmonella Braenderup	Braenderup	22	24	"12,2,15,14,11,14,16"	Salmonella enterica subsp I enterica (81.49%)	nothing (0.00%)	23.49	14.3	100	6	I6,7:e,h:e,n,z15	SRR1967635
1140927	58578	Salmonella Braenderup	Braenderup	22	24	"12,2,15,14,11,14,16"	Salmonella enterica subsp I enterica (81.40%)	nothing (0.00%)	32.94	6.3	100	16	I6,7:e,h:e,n,z15	SRR3049330
1140709	65410	Salmonella Braenderup	Braenderup	22	24	"12,2,15,14,11,14,16"	Salmonella enterica subsp I enterica (82.22%)	nothing (0.00%)	24.58	10.5	100	13	I6,7:e,h:e,n,z15	SRR1965161
1141259	61852	Salmonella Braenderup	Braenderup	22	24	"12,2,15,14,11,14,16"	Salmonella enterica subsp I enterica (81.52%)	nothing (0.00%)	40.97	8.7	100	23	I6,7:e,h:e,n,z15	SRR1968720
1141782	63701	Salmonella Braenderup	Braenderup	22	24	"12,2,15,14,11,14,16"	Salmonella enterica subsp I enterica (82.24%)	nothing (0.00%)	35.46	8.8	100	24	I6,7:e,h:e,n,z15	SRR1968509
1142107	63768	Salmonella Braenderup	Braenderup	22	24	"12,2,15,14,11,14,16"	Salmonella enterica subsp I enterica (82.59%)	nothing (0.00%)	44.36	5.7	100	29	I6,7:e,h:e,n,z15	SRR1968759
1141576	63745	Salmonella Braenderup	Braenderup	22	24	"12,2,15,14,11,14,16"	Salmonella enterica subsp I enterica (81.49%)	nothing (0.00%)	76.77	3.7	100	44	I6,7:e,h:e,n,z15	SRR1965927
1143209	62618	Salmonella Braenderup	Braenderup	22	24	"12,2,15,14,11,14,16"	Salmonella enterica subsp I enterica (81.52%)	nothing (0.00%)	38.25	6.9	100	25	I6,7:e,h:e,n,z15	SRR1958179
1142692	65007	Salmonella Braenderup	Braenderup	22	24	"12,2,15,14,11,14,16"	Salmonella enterica subsp I enterica (81.52%)	nothing (0.00%)	47.77	5.9	100	24	I6,7:e,h:e,n,z15	SRR1968407
1142672	63909	Salmonella Braenderup	Braenderup	22	24	"12,2,15,14,11,14,16"	Salmonella enterica subsp I enterica (81.50%)	nothing (0.00%)	35.36	5.1	100	15	I6,7:e,h:e,n,z15	SRR1967608
1143000	72288	Salmonella Braenderup	Braenderup	22	24	"12,2,15,14,11,14,16"	Salmonella enterica subsp I enterica (81.52%)	nothing (0.00%)	37.89	5.3	100	15	I6,7:e,h:e,n,z15	SRR1967494
1143144	67554	Salmonella Braenderup	Braenderup	22	24	"12,2,15,14,11,14,16"	Salmonella enterica subsp I enterica (81.52%)	nothing (0.00%)	46.69	7.5	100	30	I6,7:e,h:e,n,z15	SRR1967166
1143210	68670	Salmonella Braenderup	Braenderup	22	24	"12,2,15,14,11,14,16"	Salmonella enterica subsp I enterica (81.50%)	nothing (0.00%)	41.7	5	100	16	I6,7:e,h:e,n,z15	SRR1968722
1144271	69276	Salmonella Braenderup	Braenderup	22	24	"12,2,15,14,11,14,16"	Salmonella enterica subsp I enterica (81.52%)	nothing (0.00%)	50.46	5.7	100	23	I6,7:e,h:e,n,z15	SRR1965214
1143896	69692	Salmonella Braenderup	Braenderup	22	24	"12,2,15,14,11,14,16"	Salmonella enterica subsp I enterica (81.52%)	nothing (0.00%)	35.9	7.1	100	22	I6,7:e,h:e,n,z15	SRR1959408
1143660	69724	Salmonella Braenderup	Braenderup	22	24	"12,2,15,14,11,14,16"	Salmonella enterica subsp I enterica (81.50%)	nothing (0.00%)	46.83	5.9	100	19	I6,7:e,h:e,n,z15	SRR1960126
1145092	75754	Salmonella Braenderup	Braenderup	22	24	"12,2,15,14,11,14,16"	Salmonella enterica subsp I enterica (81.52%)	nothing (0.00%)	46.86	7.8	100	28	I6,7:e,h:e,n,z15	SRR1963109
1145494	78642	Salmonella Braenderup	Braenderup	311	24	"113,13,15,14,11,14,16"	Salmonella enterica subsp I enterica (81.48%)	nothing (0.00%)	27.26	12	100	17	I6,7:e,h:e,n,z15	SRR1959302
1146023	78761	Salmonella Braenderup	Braenderup	22	24	"12,2,15,14,11,14,16"	Salmonella enterica subsp I enterica (81.53%)	nothing (0.00%)	40.39	5.7	100	24	I6,7:e,h:e,n,z15	SRR1960224
1145833	79061	Salmonella Braenderup	Braenderup	22	24	"12,2,15,14,11,14,16"	Salmonella enterica subsp I enterica (81.51%)	nothing (0.00%)	25.11	8.3	100	10	I6,7:e,h:e,n,z15	SRR1963302
1146183	79027	Salmonella Braenderup	Braenderup	22	24	"12,2,15,14,11,14,16"	Salmonella enterica subsp I enterica (81.47%)	nothing (0.00%)	14.6	22.2	100	6	I6,7:e,h:e,n,z15	SRR1962559
1146156	80297	Salmonella Braenderup	Braenderup	22	24	"12,2,15,14,11,14,16"	Salmonella enterica subsp I enterica (81.46%)	nothing (0.00%)	20.78	12.5	100	7	I6,7:e,h:e,n,z15	SRR1959280
1146165	80354	Salmonella Braenderup	Braenderup	22	24	"12,2,15,14,11,14,16"	Salmonella enterica subsp I enterica (81.49%)	nothing (0.00%)	23.53	7.1	100	10	I6,7:e,h:e,n,z15	SRR1960325
1146595	83348	Salmonella Braenderup	Braenderup	22	24	"12,2,15,14,11,14,16"	Salmonella enterica subsp I enterica (81.52%)	nothing (0.00%)	28.42	11.8	100	15	I6,7:e,h:e,n,z15	SRR1969640
1147109	84425	Salmonella Braenderup	Braenderup	22	24	"12,2,15,14,11,14,16"	Salmonella enterica subsp I enterica (81.50%)	nothing (0.00%)	27.74	9.1	100	10	I6,7:e,h:e,n,z15	SRR1967294
1147215	84431	Salmonella Braenderup	Braenderup	22	24	"12,2,15,14,11,14,16"	Salmonella enterica subsp I enterica (81.49%)	nothing (0.00%)	43.46	5.1	100	25	I6,7:e,h:e,n,z15	SRR1967517
1147855	90172	Salmonella Braenderup	Braenderup	22	24	"12,2,15,14,11,14,16"	Salmonella enterica subsp I enterica (81.49%)	nothing (0.00%)	56.37	4.5	100	38	I6,7:e,h:e,n,z15	SRR1966427
1147957	90491	Salmonella Braenderup	Braenderup	22	24	"12,2,15,14,11,14,16"	Salmonella enterica subsp I enterica (81.51%)	nothing (0.00%)	30.22	13.3	100	11	I6,7:e,h:e,n,z15	SRR1967868
1147868	91245	Salmonella Braenderup	Braenderup	22	24	"12,2,15,14,11,14,16"	Salmonella enterica subsp I enterica (81.52%)	nothing (0.00%)	35.57	8.1	100	19	I6,7:e,h:e,n,z15	SRR1967669
1147790	91257	Salmonella Braenderup	Braenderup	22	24	"12,2,15,14,11,14,16"	Salmonella enterica subsp I enterica (81.54%)	nothing (0.00%)	35.62	6.7	100	14	I6,7:e,h:e,n,z15	SRR1968219
1148005	91284	Salmonella Braenderup	Braenderup	22	24	"12,2,15,14,11,14,16"	Salmonella enterica subsp I enterica (81.53%)	nothing (0.00%)	36.77	9.5	100	12	I6,7:e,h:e,n,z15	SRR1965629
1148193	91970	Salmonella Braenderup	Braenderup	194	24	"12,2,69,14,11,14,16"	Salmonella enterica subsp I enterica (81.50%)	nothing (0.00%)	14.55	23.5	100	7	I6,7:e,h:e,n,z15	SRR1969965
1148176	93546	Salmonella Braenderup	Braenderup	22	24	12,2,15,14,11,14,16	Salmonella enterica subsp I enterica (81.53%)	nothing (0.00%)	51.63	6.5	100	28	I6,7:e,h:e,n,z15	SRR1967824
1148361	95009	Salmonella Braenderup	Braenderup	22	24	12,2,15,14,11,14,16	Salmonella enterica subsp I enterica (81.22%)	nothing (0.00%)	9.67	25	100	4	I6,7:e,h:e,n,z15	SRR3049933
1148533	96203	Salmonella Braenderup	Braenderup	22	24	12,2,15,14,11,14,16	Salmonella enterica subsp I enterica (81.75%)	Shigella sonnei 4822-66 (73.05%)	18.45	25	100	10	I6,7:e,h:e,n,z15	SRR1969607
1148595	96934	Salmonella Braenderup	Braenderup	22	24	12,2,15,14,11,14,16	Salmonella enterica subsp I enterica (81.49%)	nothing (0.00%)	25.53	11.1	100	12	6,7:e,h:e,n,z15	SRR1968468
1148912	97262	Salmonella Braenderup	Braenderup	22	24	12,2,15,14,11,14,16	Salmonella enterica subsp I enterica (81.53%)	nothing (0.00%)	51.09	6.3	100	22	I6,7:e,h:e,n,z15	SRR3049348
1149151	99767	Salmonella Braenderup	Braenderup	22	24	12,2,15,14,11,14,16	Salmonella enterica subsp I enterica (81.51%)	nothing (0.00%)	38.23	6.06	100	19	I6,7:e,h:e,n,z15	SRR1967705
1134397	25201	Salmonella Brancaster	Brancaster	P3318	0	"*4,*35,10,36,25,46,36"	Salmonella enterica subsp I enterica (78.91%)	nothing (0.00%)	24.51	13.3	100	7	I1,4,12:z29:-	SRR1967551
1133455	21861	Salmonella Brandenburg	Brandenburg	65	12	11,10,13,32,10,13,4	Salmonella enterica subsp I enterica (73.74%)	nothing (0.00%)	16.84	20	100	5	I4,12:l,v:e,n,z15	SRR3048809
1134673	27049	Salmonella Brandenburg	Brandenburg	65	12	"11,10,13,32,10,13,4"	Salmonella enterica subsp I enterica (73.71%)	nothing (0.00%)	23.44	11.1	100	7	I4,12:l,v:e,n,z15	SRR1969370
1135745	37787	Salmonella Brandenburg	Brandenburg	P3251	12	"*11,10,13,13,10,13,4"	Salmonella enterica subsp I enterica (73.56%)	nothing (0.00%)	36.66	10	100	15	I4,12:l,v:e,n,z15	SRR1967032
1136216	37030	Salmonella Brandenburg	Brandenburg	65	12	"11,10,13,32,10,13,4"	Salmonella enterica subsp I enterica (74.15%)	nothing (0.00%)	37.64	5.6	100	19	I4,12:l,v:e,n,z15	SRR1969160
1136737	46002	Salmonella Brandenburg	Brandenburg	P3251	12	"*11,10,13,13,10,13,4"	Salmonella enterica subsp I enterica (73.57%)	nothing (0.00%)	37.97	4.5	100	21	I4,12:l,v:e,n,z15	SRR1966680
1139848	55560	Salmonella Brandenburg	Brandenburg	P3251	12	"*11,10,13,13,10,13,4"	Morganella morganii subsp. morganii KT (84.52%)	Salmonella enterica subsp I enterica (73.691931%)	31.2	4.4	100	12	I4,12:l,v:e,n,z15	SRR3120770
1139996	65456	Salmonella Brandenburg	San-diego/Brandenburg	20	12	"11,10,13,13,10,13,4"	Salmonella enterica subsp I enterica (73.74%)	nothing (0.00%)	38.64	5.7	100	22	I4,12:l,v:e,n,z15	SRR1967457
1144092	69929	Salmonella Brandenburg	Brandenburg	65	12	"11,10,13,32,10,13,4"	Salmonella enterica subsp I enterica (73.75%)	nothing (0.00%)	26.03	8.9	100	9	I4,12:l,v:e,n,z15	SRR1969705
1146637	83696	Salmonella Brandenburg	Braenderup	22	24	"12,2,15,14,11,14,16"	Salmonella enterica subsp I enterica (81.51%)	nothing (0.00%)	44.58	6.8	100	21	I6,7:e,h:e,n,z15	SRR1968874
1132428	21110	Salmonella Bredeney	Bredeney	306	33	111,47,49,16,41,15,4	Salmonella enterica subsp I enterica (73.57%)	nothing (0.00%)	20.88	10.3	100	11	I4,12:l,v:1,7	SRR3049924
1133787	25332	Salmonella Bredeney	Bredeney	306	33	"111,47,49,16,41,15,4"	Salmonella enterica subsp I enterica (74.12%)	nothing (0.00%)	35.47	9.1	100	9	I1,4,12:l,v:1,7	SRR1965711
1135327	36489	Salmonella Bredeney	Bredeney	306	33	"111,47,49,16,41,15,4"	Salmonella enterica subsp I enterica (73.59%)	nothing (0.00%)	43.59	5.4	100	23	I1,4,12:l,v:1,7	SRR1969654
1137417	40255	Salmonella Bredeney	Bredeney	306	33	"111,47,49,16,41,15,4"	Salmonella enterica subsp I enterica (73.87%)	nothing (0.00%)	23.1	18.2	100	7	I1,4,12,27:l,v:1,7	SRR1967078
1137183	43920	Salmonella Bredeney	Bredeney	306	33	"111,47,49,16,41,15,4"	Salmonella enterica subsp I enterica (73.90%)	nothing (0.00%)	30.8	5.6	100	11	I4,12:l,v:1,7	SRR3049133
1137339	43954	Salmonella Bredeney	Bredeney	306	33	"111,47,49,16,41,15,4"	Salmonella enterica subsp I enterica (74.08%)	nothing (0.00%)	20.6	25	100	2	I4,12:l,v:1,7	SRR3049220
1137420	40335	Salmonella Bredeney	Bredeney	306	33	"111,47,49,16,41,15,4"	Salmonella enterica subsp I enterica (72.80%)	nothing (0.00%)	13.42	15.4	100	7	I1,4,12,27:l,v:1,7	SRR3049604
1139316	50315	Salmonella Bredeney	Bredeney	306	33	"111,47,49,16,41,15,4"	Salmonella enterica subsp I enterica (73.61%)	nothing (0.00%)	25.79	6.3	100	13	I1,4,12:l,v:1,7	SRR1967734
1139409	50880	Salmonella Bredeney	Bredeney	306	33	"111,47,49,16,41,15,4"	Salmonella enterica subsp I enterica (73.63%)	nothing (0.00%)	30.39	5.1	100	11	I1,4,12:l,v:1,7	SRR1969339
1139424	65425	Salmonella Bredeney	Bredeney	505	119	"157,142,49,16,40,35,3"	Salmonella enterica subsp I enterica (73.89%)	nothing (0.00%)	54.77	5.9	100	26	I1,4,12:l,v:1,7	SRR1966671
1139969	49716	Salmonella Bredeney	Bredeney	505	119	"157,142,49,16,40,35,3"	Salmonella enterica subsp I enterica (73.88%)	nothing (0.00%)	25.71	5	100	11	I1,4,12:l,v:1,7	SRR1958176
1139634	49723	Salmonella Bredeney	Bredeney	306	33	"111,47,49,16,41,15,4"	Salmonella enterica subsp I enterica (73.64%)	nothing (0.00%)	53.76	8.7	100	16	I4,12:l,v:1,7	SRR1958062
1140654	53130	Salmonella Bredeney	Bredeney	505	119	"157,142,49,16,40,35,3"	Salmonella enterica subsp I enterica (73.89%)	nothing (0.00%)	42.03	9.8	100	23	I1,4,12:l,v:1,7	SRR1968550
1141101	65422	Salmonella Bredeney	Bredeney	306	33	"111,47,49,16,41,15,4"	Salmonella enterica subsp I enterica (74.16%)	nothing (0.00%)	41.48	5.7	100	20	I4,12:l,v:1,7	SRR1966688
1141394	60385	Salmonella Bredeney	Bredeney	306	33	"111,47,49,16,41,15,4"	Salmonella enterica subsp I enterica (73.64%)	nothing (0.00%)	44.97	9.1	100	27	I4,12:l,v:1,7	SRR1957868
1141694	61888	Salmonella Bredeney	Bredeney	306	33	"111,47,49,16,41,15,4"	Salmonella enterica subsp I enterica (73.63%)	nothing (0.00%)	36.69	6.5	100	18	I4,12:l,v:1,7	SRR1969173
1141397	60168	Salmonella Bredeney	Bredeney	306	33	"111,47,49,16,41,15,4"	Salmonella enterica subsp I enterica (74.13%)	nothing (0.00%)	21.47	11.8	100	8	I4,12:l,v:1,7	SRR1967398
1142909	64992	Salmonella Bredeney	Bredeney	306	33	"111,47,49,16,41,15,4"	Salmonella enterica subsp I enterica (73.59%)	nothing (0.00%)	35.71	8	100	21	I4,12:l,v:1,7	SRR1957862
1143467	64940	Salmonella Bredeney	Bredeney	505	119	"157,142,49,16,40,35,3"	Salmonella enterica subsp I enterica (97.12%)	nothing (0.00%)	41.72	27.8	100	24	I4,12:l,v:1,7	SRR1958302
1145014	75738	Salmonella Bredeney	Bredeney	505	119	"157,142,49,16,40,35,3"	Salmonella enterica subsp I enterica (73.89%)	nothing (0.00%)	37.02	5.7	100	20	I4,12:l,v:1,7	SRR1960235
1145037	75755	Salmonella Bredeney	Bredeney	505	119	"157,142,49,16,40,35,3"	Salmonella enterica subsp I enterica (73.90%)	nothing (0.00%)	40.88	5.3	100	25	I4,12:l,v:1,7	SRR1960183
1146385	83316	Salmonella Bredeney	Bredeney	505	119	"157,142,49,16,40,35,3"	Salmonella enterica subsp I enterica (73.89%)	nothing (0.00%)	31.73	10	100	13	I4,12:l,v:1,7	SRR1966632
1146301	83317	Salmonella Bredeney	Bredeney	505	119	"157,142,49,16,40,35,3"	Salmonella enterica subsp I enterica (73.89%)	nothing (0.00%)	34.92	10.8	100	16	I4,12:l,v:1,7	SRR1966537
1146923	83731	Salmonella Bredeney	Bredeney	505	119	"157,142,49,16,40,35,3"	Salmonella enterica subsp I enterica (73.90%)	nothing (0.00%)	50.89	6.1	100	28	I4,12:l,v:1,7	SRR1968644
1147681	90462	Salmonella Bredeney	Bredeney	1596	240	"111,47,49,16,40,35,3"	Salmonella enterica subsp I enterica (75.87%)	nothing (0.00%)	43.76	9.5	100	19	I4,12:l,v:1,7	SRR1970060
1132361	20915	Salmonella Bristol	Poona	447	46	13,127,92,113,114,107,4	Salmonella enterica subsp I enterica (73.57%)	nothing (0.00%)	26.78	8.3	100	10	I13,22:z:1,7	SRR3048687
1126190	2289	Salmonella Bron	Bron	P3360	0	"138,160,40,277,115,58,4"	Salmonella enterica subsp. enterica serovar Javiana str. (77.72%)	nothing (0.00%)	43.18	4.3	100	12	I13,22:g,m:-	SRR3049577
1126939	53128	Salmonella Brunei	Brunei	1794	0	"5,85,79,88,76,95,85"	Salmonella enterica subsp I enterica (82.13%)	nothing (0.00%)	35.15	8.7	100	17	I8,20:y:1,5	None
1133796	20911	Salmonella Brunei	Brunei	1794	0	5,85,79,88,76,95,85	Salmonella enterica subsp I enterica (81.39%)	nothing (0.00%)	17.83	7.1	100	4	I8,20:y:1,5	SRR3048885
1138848	58466	Salmonella Bsilla	Virchow	16	9	"6,7,10,10,8,10,14"	Salmonella enterica subsp I enterica (79.85%)	nothing (0.00%)	30.42	7.7	100	10	I6,8:r:1,2	SRR1957929
1140911	73558	Salmonella Butantan	Butantan	600	0	"192,11,49,42,161,13,3"	Salmonella enterica subsp I enterica (74.60%)	nothing (0.00%)	33.3	7.9	100	16	I3,10:b:1,5	SRR1959491
1149480	99772	Salmonella Butantan	Butantan	600	0	192,11,49,42,161,13,3	Salmonella enterica subsp I enterica (74.54%)	nothing (0.00%)	29.77	11.11	100	14	I3,10:b:1,5	SRR3048778
1146178	80355	Salmonella Cambridge	Meleagridis	463	83	"92,125,78,128,138,9,141"	Salmonella enterica subsp I enterica (78.12%)	nothing (0.00%)	20.64	11.1	100	6	I3,15:e,h:l,w	SRR1963386
1143276	62500	Salmonella Canastel	Canastel	P3337	0	"242,221,*81,81,243,84,377"	Salmonella enterica subsp II salamae (67.16%)	Salmonella enterica subsp I enterica (11.323253%)	18.67	16.7	100	9	II9,12:z29:1,5	SRR1958587
1133091	23466	Salmonella Carmel	Carmel	P3256	0	"*11,104,25,21,12,13,4"	Salmonella enterica subsp I enterica (72.25%)	nothing (0.00%)	25.12	11.1	100	7	I17:l,v:e,n,x	SRR1969739
1136876	38730	Salmonella Carmel	Carmel	P3256	0	"*11,104,25,21,12,13,4"	Salmonella enterica subsp I enterica (72.20%)	nothing (0.00%)	38.61	4.8	100	11	I17:l,v:e,n,x	SRR1965493
1133246	23463	Salmonella Cerro	Cerro	P3228	0	"14,318,8,123,214,115,120"	Salmonella enterica subsp I enterica (75.82%)	nothing (0.00%)	17.64	10	100	8	I6,14,18:z4,z23:-	SRR1965367
1133726	23517	Salmonella Cerro	Cerro	1593	0	"222,105,46,123,225,115,115"	Salmonella enterica subsp I enterica (76.06%)	nothing (0.00%)	29.56	10	100	11	I18:z4,z23:-	SRR1968517
1141489	42158	Salmonella Cerro	Cerro	367	37	"14,112,43,123,118,115,120"	Salmonella enterica subsp I enterica (75.74%)	nothing (0.00%)	16.96	7.7	100	3	I18:z4,z23:-	SRR1967405
1137833	42159	Salmonella Cerro	Cerro	367	37	"14,112,43,123,118,115,120"	Salmonella enterica subsp I enterica (75.79%)	nothing (0.00%)	24.43	20	100	5	I18:z4,z23:-	SRR1965306
1142297	63619	Salmonella Cerro	Cerro	P3228	0	"14,318,8,123,214,115,120"	Salmonella enterica subsp I enterica (75.85%)	nothing (0.00%)	33.44	6.3	100	12	I18:z4,z23:-	SRR1969039
1145822	77329	Salmonella Cerro	Cerro	1593	0	"222,105,46,123,225,115,115"	Salmonella enterica subsp I enterica (76.06%)	nothing (0.00%)	40.83	6.5	100	27	I18:z4,z23:-	SRR3049947
1130200	53081	Salmonella Chailey	Corvallis	1541	236	"197,187,10,234,8,65,22"	Salmonella enterica subsp I enterica (78.33%)	nothing (0.00%)	36.18	5.1	100	21	I6,8:z4,z23:-	None
1130201	53086	Salmonella Chailey	Corvallis	1541	236	"197,187,10,234,8,65,22"	Salmonella enterica subsp I enterica (78.35%)	nothing (0.00%)	51.08	4	100	16	I6,8:z4,z23:-	None
1131877	14100	Salmonella Chailey	Cerro	P3228	0	"14,318,8,123,214,115,120"	Salmonella enterica subsp. enterica serovar Adelaide str. A4-669 (78.61%)	nothing (0.00%)	11.95	15.4	100	2	I6,8:z4,z23:-	SRR1967207
1140994	53115	Salmonella Chailey	Kottbus	582	22	"2,5,116,88,5,19,12"	Salmonella enterica subsp I enterica (81.53%)	nothing (0.00%)	43.59	4.7	100	11	I6,8:z4,z23:e,n,z15	SRR1969537
1139361	37761	Salmonella Chandans	Chandans	465	0	"83,63,49,154,33,58,137"	Salmonella enterica subsp I enterica (72.86%)	nothing (0.00%)	25.89	6.3	100	5	I11:d:e,n,x	SRR1968169
1142818	50885	Salmonella Chandans	Chandans	465	0	"83,63,49,154,33,58,137"	Salmonella enterica subsp I enterica (72.88%)	nothing (0.00%)	33.57	5.8	100	11	I11:d:e,n,x	SRR1967932
1127180	2277	Salmonella Chester	Chester	P3172	49	"11,10,*25,13,40,13,4"	Salmonella enterica subsp. enterica serovar Javiana str. (83.91%)	nothing (0.00%)	51.11	5.7	100	15	I4,12:e,h:e,n,x	SRR3049042
1127227	2279	Salmonella Chester	Chester	P3172	49	"11,10,*25,13,40,13,4"	Salmonella enterica subsp. enterica serovar Javiana str. (83.90%)	nothing (0.00%)	54.59	4	100	17	I4,12:e,h:e,n,x	SRR3049065
1131026	9152	Salmonella Chester	Chester	411	49	"11,10,25,42,40,13,4"	Salmonella enterica subsp. enterica serovar Javiana str. (83.83%)	nothing (0.00%)	26.93	12.5	100	12	I4,12:e,h:e,n,x	SRR1970309
1131116	9158	Salmonella Chester	Chester	P3170	0	"11,10,25,42,337,13,4"	Salmonella enterica subsp. enterica serovar Javiana str. (83.59%)	nothing (0.00%)	28.72	9.3	100	9	I4,12:e,h:e,n,x	SRR1969570
1131301	13823	Salmonella Chester	Chester	P3172	49	"11,10,*25,13,40,13,4"	Salmonella enterica subsp. enterica serovar Javiana str. (84.34%)	nothing (0.00%)	29.55	7.1	100	13	I4,5,12:e,h:e,n,x	SRR1966297
1131803	14127	Salmonella Chester	Chester	343	49	"11,10,25,118,10,13,4"	Salmonella enterica subsp. enterica serovar Javiana str. (83.49%)	nothing (0.00%)	14.11	11.1	100	3	I4,12:e,h:e,n,x	SRR1966005
1132474	21773	Salmonella Chester	Chester	411	49	"11,10,25,42,40,13,4"	Salmonella enterica subsp I enterica (74.31%)	nothing (0.00%)	41.27	6.8	100	19	I4,12:e,h:e,n,x	SRR1967151
1133473	25336	Salmonella Chester	Chester	P3172	49	"11,10,*25,13,40,13,4"	Salmonella enterica subsp I enterica (74.09%)	nothing (0.00%)	47.66	4.4	100	13	I4,12:e,h:e,n,x	SRR1969235
1133920	27046	Salmonella Chester	Chester	411	49	"11,10,25,42,40,13,4"	Salmonella enterica subsp I enterica (74.29%)	nothing (0.00%)	32.57	8.3	100	9	I4,12:e,h:e,n,x	SRR1968524
1134652	29303	Salmonella Chester	Chester	411	49	"11,10,25,42,40,13,4"	Salmonella enterica subsp I enterica (74.28%)	nothing (0.00%)	28.72	7.3	100	9	I4,12:e,h:e,n,x	SRR3049185
1135069	29305	Salmonella Chester	Typhimurium	34	1	"10,19,12,9,5,9,2"	Salmonella enterica subsp I enterica (82.60%)	nothing (0.00%)	28.56	9.5	100	12	I4,5,12:e,h:e,n,x	SRR3049442
1134882	32542	Salmonella Chester	Chester	411	49	"11,10,25,42,40,13,4"	Salmonella enterica subsp I enterica (73.80%)	nothing (0.00%)	32.37	7.3	100	9	I4,12:e,h:e,n,x	SRR1969598
1136569	37774	Salmonella Chester	Chester	411	49	"11,10,25,42,40,13,4"	Salmonella enterica subsp I enterica (73.79%)	nothing (0.00%)	34.75	5.9	100	13	I4,12:e,h:e,n,x	SRR1966358
1136568	37095	Salmonella Chester	Chester	411	49	"11,10,25,42,40,13,4"	Salmonella enterica subsp I enterica (73.20%)	nothing (0.00%)	12.35	14.3	100	4	I4,12:e,h:e,n,x	SRR3048816
1136175	38752	Salmonella Chester	Chester	P3170	0	"11,10,25,42,337,13,4"	Salmonella enterica subsp I enterica (73.93%)	nothing (0.00%)	46.36	7	100	10	I4,12:e,h:e,n,x	SRR1970330
1136916	39457	Salmonella Chester	Chester	411	49	"11,10,25,42,40,13,4"	Salmonella enterica subsp I enterica (73.79%)	nothing (0.00%)	35.87	7	100	12	I4,12:e,h:e,n,x	SRR1967521
1136949	39470	Salmonella Chester	Chester	P3170	0	"11,10,25,42,337,13,4"	Salmonella enterica subsp I enterica (73.89%)	nothing (0.00%)	20.4	9.1	100	8	I4,12:e,h:e,n,x	SRR3049030
1136755	40284	Salmonella Chester	Chester	343	49	"11,10,25,118,10,13,4"	Salmonella enterica subsp I enterica (74.05%)	nothing (0.00%)	38.19	11.1	100	8	I4,12:e,h:e,n,x	SRR1970285
1137434	41963	Salmonella Chester	Chester	P3171	0	"11,10,25,42,10,13,4"	Salmonella enterica subsp I enterica (73.92%)	nothing (0.00%)	26.56	4.5	100	11	I4,12:e,h:e,n,x	SRR1966096
1137826	58540	Salmonella Chester	Chester	P3170	0	"11,10,25,42,337,13,4"	Salmonella enterica subsp I enterica (73.92%)	nothing (0.00%)	61.05	4	100	33	I4,12:e,h:e,n,x	SRR3049709
1138879	44694	Salmonella Chester	Chester	P3170	0	"11,10,25,42,337,13,4"	Salmonella enterica subsp I enterica (73.91%)	nothing (0.00%)	34.63	8.3	100	16	I4,12:e,h:e,n,x	SRR1957783
1139767	51276	Salmonella Chester	Chester	411	49	"11,10,25,42,40,13,4"	Salmonella enterica subsp I enterica (73.79%)	nothing (0.00%)	53.21	6.5	100	23	I4,12:e,h:e,n,x	SRR1969573
1140322	59991	Salmonella Chester	Chester	P3170	0	"11,10,25,42,337,13,4"	Salmonella enterica subsp I enterica (77.59%)	nothing (0.00%)	49.15	14.3	100	20	I1,4,12:e,h:e,n,x	SRR1958342
1140129	53008	Salmonella Chester	Chester	411	49	"11,10,25,42,40,13,4"	Salmonella enterica subsp I enterica (85.59%)	nothing (0.00%)	37.68	32.1	100	16	I4,12:e,h:e,n,x	SRR1970196
1143005	58572	Salmonella Chester	Chester	P3170	0	"11,10,25,42,337,13,4"	Salmonella enterica subsp I enterica (73.93%)	nothing (0.00%)	37.49	9.5	100	12	I4,12:e,h:e,n,x	SRR3049471
1141275	60056	Salmonella Chester	Chester	P3170	0	"11,10,25,42,337,13,4"	Salmonella enterica subsp I enterica (73.90%)	nothing (0.00%)	27.66	4.8	100	6	I4,12:e,h:e,n,x	SRR1958441
1143184	69188	Salmonella Chester	Chester	P3170	0	"11,10,25,42,337,13,4"	Salmonella enterica subsp I enterica (73.90%)	nothing (0.00%)	29.47	7.7	100	8	I4,12:e,h:e,n,x	SRR1963275
1143391	69737	Salmonella Chester	Chester	P3170	0	"11,10,25,42,337,13,4"	Salmonella enterica subsp I enterica (73.92%)	nothing (0.00%)	35.5	5.2	100	20	I4,12:e,h:e,n,x	SRR1960124
1144060	69946	Salmonella Chester	Chester	411	49	"11,10,25,42,40,13,4"	Salmonella enterica subsp I enterica (74.16%)	nothing (0.00%)	27.38	6.7	100	17	I4,12:e,h:e,n,x	SRR1967897
1144944	73645	Salmonella Chester	Chester	P3170	0	"11,10,25,42,337,13,4"	Salmonella enterica subsp I enterica (73.93%)	nothing (0.00%)	46.69	5.1	100	23	I4,12:e,h:e,n,x	SRR1960130
1145025	73648	Salmonella Chester	Chester	343	49	"11,10,25,118,10,13,4"	Salmonella enterica subsp I enterica (73.95%)	nothing (0.00%)	32.94	6.1	100	18	I4,12:e,h:e,n,x	SRR1961772
1145853	78627	Salmonella Chester	Chester	P3172	49	"11,10,*25,13,40,13,4"	Salmonella enterica subsp I enterica (73.75%)	nothing (0.00%)	43.42	5.7	100	24	I4,12:e,h:e,n,x	SRR1963438
1145747	78669	Salmonella Chester	Chester	P3170	0	"11,10,25,42,337,13,4"	Salmonella enterica subsp I enterica (73.94%)	nothing (0.00%)	34.76	12.9	100	16	I4,12:e,h:e,n,x	SRR1963257
1145548	78634	Salmonella Chester	Chester	P3170	0	"11,10,25,42,337,13,4"	Salmonella enterica subsp I enterica (73.90%)	nothing (0.00%)	38.87	9.8	100	25	I4,12:e,h:e,n,x	SRR1959444
1146168	80335	Salmonella Chester	Chester	P3170	0	"11,10,25,42,337,13,4"	Salmonella enterica subsp I enterica (73.93%)	nothing (0.00%)	32.08	7.4	100	12	I4,12:e,h:e,n,x	SRR1960373
1148118	93558	Salmonella Chester	Chester	P3172	49	11,10,*25,13,40,13,4	Salmonella enterica subsp I enterica (74.17%)	nothing (0.00%)	49.52	5.6	100	25	I4,12:e,h:e,n,x	SRR1966046
1141763	58523	Salmonella Chingola	Chingola	P3200	0	"46,14,15,12,36,19,18"	Salmonella enterica subsp I enterica (81.92%)	nothing (0.00%)	38.75	5	100	15	I11:e,h:1,2	SRR1958569
1148990	93506	Salmonella Cholerae-suis	Choleraesuis	139	6	36,31,57,14,26,34,8	Salmonella enterica subsp I enterica (80.11%)	nothing (0.00%)	39.36	5.9	100	16	I6,7:c:1,5	SRR1970073
1147724	89985	Salmonella Claibornei	Claibornei	P3387	0	"*376,288,219,275,362,295,385"	Salmonella enterica subsp I enterica (66.92%)	nothing (0.00%)	28.86	9.1	100	11	I9,12:k:1,5	SRR1965347
1135366	34161	Salmonella Coeln	Coeln	P3108	0	"5,14,18,*400,36,12,12"	Salmonella enterica subsp I enterica (81.69%)	nothing (0.00%)	32.57	7.4	100	10	I4,5,12:y:1,2	SRR1965656
1135863	45992	Salmonella Coeln	Coeln	P3113	0	"5,101,18,*400,36,12,12"	Salmonella enterica subsp I enterica (81.91%)	nothing (0.00%)	35.88	4.3	100	8	I4,5,12:y:1,2	SRR1965839
1135738	37797	Salmonella Coeln	Coeln	P3113	0	"5,101,18,*400,36,12,12"	Salmonella enterica subsp I enterica (81.91%)	nothing (0.00%)	34.37	6.9	100	10	I4,5,12:y:1,2	SRR1969859
1137435	41967	Salmonella Coeln	Coeln	P3113	0	"5,101,18,*400,36,12,12"	Salmonella enterica subsp I enterica (81.87%)	nothing (0.00%)	25.74	9.1	100	9	I4,5,12:y:1,2	SRR1967994
1139362	48274	Salmonella Coeln	Coeln	P3108	0	"5,14,18,*400,36,12,12"	Salmonella enterica subsp I enterica (82.00%)	nothing (0.00%)	28.22	7.1	100	10	I1,4,5,12:y:1,2	SRR1958245
1139788	48261	Salmonella Coeln	Coeln	P3108	0	"5,14,18,*400,36,12,12"	Salmonella enterica subsp I enterica (82.02%)	nothing (0.00%)	25.46	6.3	100	12	I1,4,5,12:y:1,2	SRR1958576
1139760	55557	Salmonella Coeln	Coeln	P3113	0	"5,101,18,*400,36,12,12"	Salmonella enterica subsp I enterica (81.91%)	nothing (0.00%)	25.41	6.7	100	14	I4,5,12:y:1,2	SRR1969228
1140492	53058	Salmonella Coeln	Coeln	P3113	0	"5,101,18,*400,36,12,12"	Salmonella enterica subsp I enterica (81.91%)	nothing (0.00%)	45.38	6.4	100	20	I4,5,12:y:1,2	SRR3049432
1140544	61883	Salmonella Coeln	Coeln	P3113	0	"5,101,18,*400,36,12,12"	Salmonella enterica subsp I enterica (81.93%)	nothing (0.00%)	54.39	5	100	29	I4,5,12:y:1,2	SRR1967159
1140549	61858	Salmonella Coeln	Coeln	P3113	0	"5,101,18,*400,36,12,12"	Salmonella enterica subsp I enterica (81.97%)	Morganella morganii subsp. morganii KT (58.222696%)	45.69	4.9	100	24	I4,5,12:y:1,2	SRR1968599
1141128	65411	Salmonella Coeln	Coeln	P3113	0	"5,101,18,*400,36,12,12"	Salmonella enterica subsp I enterica (81.92%)	nothing (0.00%)	54.24	5.9	100	29	I4,5,12:y:1,2	SRR1969211
1141179	61886	Salmonella Coeln	Coeln	P3113	0	"5,101,18,*400,36,12,12"	Salmonella enterica subsp I enterica (81.93%)	nothing (0.00%)	55.01	4.2	100	22	I4,5,12:y:1,2	SRR1965495
1141471	60041	Salmonella Coeln	Coeln	P3113	0	"5,101,18,*400,36,12,12"	Salmonella enterica subsp I enterica (82.01%)	Escherichia coli SE15 uid161939 (44.703928%)	23.83	13.6	100	11	I4,5,12:y:1,2	SRR1958261
1141695	60080	Salmonella Coeln	Coeln	P3113	0	"5,101,18,*400,36,12,12"	Salmonella enterica subsp I enterica (81.88%)	nothing (0.00%)	29.23	7.7	100	10	I4,12:y:1,2	SRR1958079
1141483	60119	Salmonella Coeln	Coeln	P3088	0	"10,7,12,469,5,9,17"	Salmonella enterica subsp I enterica (82.32%)	nothing (0.00%)	33.79	5.7	100	13	I4,5,12:y:1,2	SRR1958104
1141824	63716	Salmonella Coeln	Coeln	P3113	0	"5,101,18,*400,36,12,12"	Salmonella enterica subsp I enterica (81.77%)	nothing (0.00%)	28.42	6.9	100	15	I4,5,12:y:1,2	SRR1968792
1142293	63592	Salmonella Coeln	Coeln	P3108	0	"5,14,18,*400,36,12,12"	Salmonella enterica subsp I enterica (82.24%)	Klebsiella oxytoca 10-5246 (39.94939%)	30.34	16.7	100	14	I4,5,12:y:1,2	SRR1968649
1142274	63032	Salmonella Coeln	Coeln	P3113	0	"5,101,18,*400,36,12,12"	Salmonella enterica subsp I enterica (82.11%)	Escherichia coli SE15 uid161939 (77.024904%)	26.98	15.6	100	9	I4,5,12:y:1,2	SRR1969773
1142309	63037	Salmonella Coeln	Coeln	P3108	0	"5,14,18,*400,36,12,12"	Salmonella enterica subsp I enterica (82.02%)	nothing (0.00%)	36.03	5.3	100	14	I4,5,12:y:1,2	SRR1965181
1143273	63924	Salmonella Coeln	Coeln	P3113	0	"5,101,18,*400,36,12,12"	Salmonella enterica subsp I enterica (81.92%)	nothing (0.00%)	28.71	7.4	100	15	I4,5,12:y:1,2	SRR1966104
1126135	3891	Salmonella Colindale	Colindale	584	0	"6,18,46,124,2,175,12"	Salmonella enterica subsp. enterica serovar Virchow str. SL491 (88.20%)	nothing (0.00%)	19.96	12.5	100	5	I6,7:r:1,7	SRR1968115
1133789	26646	Salmonella Colindale	Colindale	584	0	"6,18,46,124,2,175,12"	Salmonella enterica subsp I enterica (80.36%)	nothing (0.00%)	30.49	11.1	100	11	I6,7:r:1,7	SRR1970165
1137526	41945	Salmonella Colindale	Colindale	584	0	"6,18,46,124,2,175,12"	Salmonella enterica subsp I enterica (80.06%)	nothing (0.00%)	33.19	9.1	100	10	I6,7:r:1,7	SRR1967014
1141587	61901	Salmonella Colindale	Colindale	584	0	"6,18,46,124,2,175,12"	Salmonella enterica subsp I enterica (80.06%)	nothing (0.00%)	40.06	4.9	100	25	I6,7:r:1,7	SRR1967141
1140751	57655	Salmonella Colindale	Colindale	584	0	"6,18,46,124,2,175,12"	Salmonella enterica subsp I enterica (80.04%)	nothing (0.00%)	37.67	5.3	100	15	I6,7:r:1,7	SRR1958485
1141102	61865	Salmonella Colindale	Colindale	584	0	"6,18,46,124,2,175,12"	Salmonella enterica subsp I enterica (80.06%)	nothing (0.00%)	37.49	5.6	100	21	I6,7:r:1,7	SRR1965586
1148347	91976	Salmonella Colindale	Colindale	P3428	0	"*4,14,*3,500,5,10,14"	Salmonella enterica subsp I enterica (80.12%)	nothing (0.00%)	28.58	17.6	100	9	I6,7:r:1,7	SRR1968901
1133699	24994	Salmonella Concord	Concord	533	86	"14,7,3,191,6,19,12"	Salmonella enterica subsp I enterica (81.69%)	nothing (0.00%)	17.54	20	100	4	I6,7:l,v:1,2	SRR1965653
1137190	53073	Salmonella Concord	Concord	534	86	"181,7,3,191,6,19,12"	Salmonella enterica subsp I enterica (81.37%)	nothing (0.00%)	37.88	5.6	100	17	I6,7:l,v:1,2	SRR3049964
1140722	63560	Salmonella Concord	Concord	694	86	"14,7,41,12,36,19,12"	Salmonella enterica subsp I enterica (81.55%)	nothing (0.00%)	48.92	7.4	100	25	I6,7:l,v:1,2	SRR1957936
1140913	57148	Salmonella Concord	Concord	534	86	"181,7,3,191,6,19,12"	Salmonella enterica subsp I enterica (81.36%)	nothing (0.00%)	31.15	10	100	9	I6,7:l,v:1,2	SRR1970017
1143398	69711	Salmonella Concord	Litchfield	214	61	"14,72,21,12,6,19,15"	Salmonella enterica subsp I enterica (81.65%)	nothing (0.00%)	25.89	10.5	100	10	I6,7:l,v:1,2	SRR1963515
1131670	9287	Salmonella Corvallis	Corvallis	1541	236	"197,187,10,234,8,65,22"	Salmonella enterica subsp. enterica serovar Kentucky str. CVM29188 (79.77%)	nothing (0.00%)	17.63	55.6	100	4	I8,20:z4,z23:-	SRR3049345
1130959	13377	Salmonella Corvallis	Corvallis	1541	236	"197,187,10,234,8,65,22"	Salmonella enterica subsp. enterica serovar Kentucky str. CVM29188 (80.85%)	nothing (0.00%)	35.83	8	100	16	I8,20:z4,z23:-	SRR1967381
1131544	12142	Salmonella Corvallis	Corvallis	1541	236	"197,187,10,234,8,65,22"	Salmonella enterica subsp. enterica serovar Kentucky str. CVM29188 (80.65%)	nothing (0.00%)	18.78	10	100	8	I8,20:z4,z23:-	SRR1966952
1131202	14528	Salmonella Corvallis	Corvallis	P3226	0	"92,187,54,349,418,90,*22"	Salmonella enterica subsp I enterica (78.87%)	nothing (0.00%)	30.6	9.5	100	14	I8,20:z4,z23:-	SRR1968258
1131296	13386	Salmonella Corvallis	Corvallis	P3125	0	"39,338,93,429,36,343,65"	Salmonella enterica subsp. enterica serovar Mbandaka str. (81.20%)	nothing (0.00%)	25.04	7.5	100	11	I8,20:z4,z23:-	SRR1966479
1131237	23451	Salmonella Corvallis	Corvallis	P3125	0	"39,338,93,429,36,343,65"	Salmonella enterica subsp I enterica (77.17%)	nothing (0.00%)	28.25	9.1	100	14	I8,20:z4,z23:-	SRR1969404
1131896	14120	Salmonella Corvallis	Corvallis	1541	236	"197,187,10,234,8,65,22"	Salmonella enterica subsp. enterica serovar Kentucky str. CVM29188 (80.85%)	nothing (0.00%)	26.06	12.5	100	6	I8,20:z4,z23:-	SRR1965676
1131879	18635	Salmonella Corvallis	Corvallis	1541	236	197,187,10,234,8,65,22	Salmonella enterica subsp I enterica (78.42%)	Escherichia coli E101 (55.69%)	22.96	21.9	100	9	I8,20:z4,z23:-	SRR3049829
1132372	18576	Salmonella Corvallis	Corvallis	1541	236	197,187,10,234,8,65,22	Salmonella enterica subsp I enterica (77.16%)	nothing (0.00%)	9.34	14.3	100	4	I8,20:z4,z23:-	SRR3049730
1135018	29298	Salmonella Corvallis	Corvallis	1541	236	"197,187,10,234,8,65,22"	Salmonella enterica subsp I enterica (78.33%)	nothing (0.00%)	30.04	6.7	100	9	I8,20:z4,z23:-	SRR3049215
1134908	45972	Salmonella Corvallis	Corvallis	1541	236	"197,187,10,234,8,65,22"	Salmonella enterica subsp I enterica (78.34%)	nothing (0.00%)	41.53	4.3	100	13	I8,20:z4,z23:-	SRR1969034
1135360	29942	Salmonella Corvallis	Corvallis	1541	236	"197,187,10,234,8,65,22"	Salmonella enterica subsp I enterica (78.30%)	nothing (0.00%)	21.46	5.6	100	7	I8,20:z4,z23:-	SRR3048767
1135473	34162	Salmonella Corvallis	Corvallis	1541	236	"197,187,10,234,8,65,22"	Salmonella enterica subsp I enterica (78.32%)	nothing (0.00%)	38.55	4.8	100	16	I8:z4,z23:-	SRR1967376
1135748	45990	Salmonella Corvallis	Corvallis	1541	236	"197,187,10,234,8,65,22"	Salmonella enterica subsp I enterica (78.35%)	nothing (0.00%)	52.15	5.7	100	17	I8,20:z4,z23:-	SRR1967930
1135875	38323	Salmonella Corvallis	Corvallis	1541	236	"197,187,10,234,8,65,22"	Salmonella enterica subsp I enterica (78.32%)	nothing (0.00%)	18.41	11.1	100	5	I8,20:z4,z23:-	SRR1965115
1142682	37805	Salmonella Corvallis	Corvallis	1541	236	"197,187,10,234,8,65,22"	Salmonella enterica subsp I enterica (78.25%)	nothing (0.00%)	19.17	9.1	100	3	I8,20:z4,z23:-	SRR1968128
1137117	38745	Salmonella Corvallis	Corvallis	1541	236	"197,187,10,234,8,65,22"	Salmonella enterica subsp I enterica (78.45%)	nothing (0.00%)	36.78	8	100	19	I8:z4,z23:-	SRR1968335
1137036	39468	Salmonella Corvallis	Corvallis	1541	236	"197,187,10,234,8,65,22"	Salmonella enterica subsp I enterica (78.32%)	nothing (0.00%)	31.99	7.3	100	9	I8,20:z4,z23:-	SRR1969856
1138509	40343	Salmonella Corvallis	Corvallis	1541	236	"197,187,10,234,8,65,22"	Salmonella enterica subsp I enterica (78.22%)	nothing (0.00%)	15.13	10.7	100	7	I8,20:z4,z23:-	SRR1968013
1138721	43400	Salmonella Corvallis	Corvallis	1541	236	"197,187,10,234,8,65,22"	Salmonella enterica subsp I enterica (78.30%)	nothing (0.00%)	25.91	8.3	100	8	I8,20:z4,z23:-	SRR1963274
1139904	55559	Salmonella Corvallis	Corvallis	1541	236	"197,187,10,234,8,65,22"	Salmonella enterica subsp I enterica (78.35%)	nothing (0.00%)	48.93	4	100	24	I8,20:z4,z23:-	SRR1966528
1140083	53984	Salmonella Corvallis	Corvallis	1541	236	"197,187,10,234,8,65,22"	Salmonella enterica subsp I enterica (78.42%)	Escherichia coli EC302/04 (33.834774%)	21.59	16.7	100	4	I8,20:z4,z23:-	SRR1958452
1141910	54010	Salmonella Corvallis	Corvallis	1541	236	"197,187,10,234,8,65,22"	Salmonella enterica subsp I enterica (78.32%)	nothing (0.00%)	18.26	11.1	100	5	I8,20:z4,z23:-	SRR1958086
1141685	57120	Salmonella Corvallis	Corvallis	1541	236	"197,187,10,234,8,65,22"	Salmonella enterica subsp I enterica (78.34%)	nothing (0.00%)	26.71	5.6	100	10	I8,20:z4,z23:-	SRR1967851
1143909	69921	Salmonella Corvallis	Corvallis	1541	236	"197,187,10,234,8,65,22"	Salmonella enterica subsp I enterica (78.32%)	nothing (0.00%)	27.45	11.1	100	15	I8,20:z4,z23:-	SRR1968642
1144295	70673	Salmonella Corvallis	Corvallis	1541	236	"197,187,10,234,8,65,22"	Salmonella enterica subsp I enterica (78.28%)	nothing (0.00%)	27.14	7.7	100	13	I8,20:z4,z23:-	SRR1963278
1145444	75663	Salmonella Corvallis	Corvallis	1541	236	"197,187,10,234,8,65,22"	Salmonella enterica subsp I enterica (78.27%)	nothing (0.00%)	35.71	5	100	15	I8,20:z4,z23:-	SRR1959406
1145736	78652	Salmonella Corvallis	Corvallis	1541	236	"197,187,10,234,8,65,22"	Salmonella enterica subsp I enterica (78.34%)	nothing (0.00%)	34.53	8.7	100	14	I8,20:z4,z23:-	SRR1963267
1146354	81990	Salmonella Corvallis	Corvallis	1541	236	"197,187,10,234,8,65,22"	Salmonella enterica subsp I enterica (78.31%)	nothing (0.00%)	40.23	9.6	100	22	I8,20:z4,z23:-	SRR3049005
1147592	87413	Salmonella Corvallis	Corvallis	1541	236	"197,187,10,234,8,65,22"	Salmonella enterica subsp I enterica (78.37%)	nothing (0.00%)	40.83	9.1	100	17	I8,20:z4,z23:-	SRR1965198
1148755	96927	Salmonella Corvallis	Corvallis	1541	236	197,187,10,234,8,65,22	Salmonella enterica subsp I enterica (78.28%)	nothing (0.00%)	24.64	11.8	100	10	I8,20:z4,z23:-	SRR1966703
1148977	98255	Salmonella Corvallis	Corvallis	1541	236	197,187,10,234,8,65,22	Salmonella enterica subsp I enterica (78.34%)	nothing (0.00%)	39.84	8.82	100	16	I8,20:z4,z23:-	SRR1969580
1148981	99051	Salmonella Corvallis	Corvallis	1541	236	197,187,10,234,8,65,22	Salmonella enterica subsp I enterica (78.33%)	nothing (0.00%)	17.61	16.67	100	8	I8,20:z4,z23:-	SRR1967891
1130354	13364	Salmonella Cotham	Cotham	617	0	"13,181,49,13,183,71,4"	Salmonella enterica subsp. enterica serovar Javiana str. (83.74%)	nothing (0.00%)	30.72	6.5	100	11	I28:i:1,5	SRR1967589
1149016	98237	Salmonella Cotham	Cotham	617	0	13,181,49,13,183,71,4	Salmonella enterica subsp I enterica (73.83%)	nothing (0.00%)	30.53	8.33	100	14	I28:i:1,5	SRR1967557
1140703	57117	Salmonella Cremieu	Kottbus	212	64	"10,71,21,12,15,20,18"	Salmonella enterica subsp I enterica (82.22%)	nothing (0.00%)	31.33	6.3	100	10	I6,8:e,h:1,6	SRR1967075
1143614	72320	Salmonella Cubana	Cubana	P3136	0	"45,297,22,12,128,*9,18"	Salmonella enterica subsp I enterica (78.98%)	nothing (0.00%)	47.84	4.8	100	22	I13,23:z29:-	SRR1966962
1131796	21063	Salmonella Curacao	Curacao	P3007	0	71,139,25,*49,36,156,147	Salmonella enterica subsp I enterica (72.25%)	nothing (0.00%)	23.35	12.5	100	9	I6,8:a:1,6	SRR3048830
1137849	40338	Salmonella Curacao	Curacao	P3007	0	"71,139,25,*49,36,156,147"	Salmonella enterica subsp I enterica (72.30%)	nothing (0.00%)	25.19	11.1	100	8	I6,8:a:1,6	SRR1968905
1147539	86849	Salmonella Curacao	Curacao	P3007	0	"71,139,25,*49,36,156,147"	Salmonella enterica subsp I enterica (72.22%)	nothing (0.00%)	21.77	11.1	100	11	I6,8:a:1,6	SRR1967402
1126946	1511	Salmonella Derby	Derby	40	57	"19,20,3,20,5,22,22"	Salmonella enterica subsp. enterica serovar Kentucky str. CVM29188 (79.74%)	nothing (0.00%)	40.76	8.9	100	12	I4,12:f,g:-	SRR3049407
1130477	9454	Salmonella Derby	Derby	683	0	"202,194,8,36,29,8,36"	Salmonella enterica subsp. enterica serovar Kentucky str. CVM29188 (82.65%)	nothing (0.00%)	30.68	10.5	100	9	I1,4,12:f,g:-	SRR1965654
1131743	15233	Salmonella Derby	Derby	682	0	"45,60,12,237,193,2,96"	Salmonella enterica subsp I enterica (81.41%)	Escherichia coli SE15 uid161939 (53.81%)	18.14	14.3	100	6	I4,12:f,g:-	SRR3048541
1131953	18636	Salmonella Derby	Unnamed	P3508	0	*173,38,8,36,2,9,36	Salmonella enterica subsp I enterica (78.76%)	nothing (0.00%)	26.63	8.3	100	7	I1,4,12:f,g:-	SRR3048533
1134470	25182	Salmonella Derby	Derby	40	57	"19,20,3,20,5,22,22"	Salmonella enterica subsp I enterica (78.32%)	nothing (0.00%)	14.73	16.7	100	3	I4,12:f,g:-	SRR1965693
1134393	46624	Salmonella Derby	Derby	40	57	"19,20,3,20,5,22,22"	Salmonella enterica subsp I enterica (78.43%)	nothing (0.00%)	30.71	6.9	100	12	I4,12:f,g:-	SRR1958292
1136879	56931	Salmonella Derby	Derby	39	57	19,20,3,20,5,2,22	Salmonella enterica subsp I enterica (78.93%)	nothing (0.00%)	47.04	5.6	100	29	I4,12:f,g:-	SRR3048696
1137766	43911	Salmonella Derby	Derby	71	244	"39,35,8,36,29,9,36"	Salmonella enterica subsp I enterica (79.04%)	nothing (0.00%)	17	9.1	100	5	I1,4,12:f,g:-	SRR3049381
1142119	44675	Salmonella Derby	Derby	71	244	"39,35,8,36,29,9,36"	Salmonella enterica subsp I enterica (79.13%)	nothing (0.00%)	30.98	5.9	100	10	I1,4,12:f,g:-	SRR1957718
1139918	50140	Salmonella Derby	Derby	40	57	"19,20,3,20,5,22,22"	Salmonella enterica subsp I enterica (79.00%)	nothing (0.00%)	30.04	8	100	6	I4,12:f,g:-	SRR1957903
1140262	54035	Salmonella Derby	Derby	40	57	"19,20,3,20,5,22,22"	Salmonella enterica subsp I enterica (80.52%)	nothing (0.00%)	24.4	15.8	100	7	I4,12:f,g:-	SRR1957931
1142168	57670	Salmonella Derby	Derby	682	0	"45,60,12,237,193,2,96"	Salmonella enterica subsp I enterica (81.28%)	nothing (0.00%)	34.5	5.9	100	14	I4,12:f,g:-	SRR1957972
1143137	67571	Salmonella Derby	Derby	40	57	"19,20,3,20,5,22,22"	Salmonella enterica subsp I enterica (78.54%)	nothing (0.00%)	45.49	5.1	100	26	I4,12:f,g:-	SRR1967206
1143097	68672	Salmonella Derby	Derby	40	57	"19,20,3,20,5,22,22"	Salmonella enterica subsp I enterica (78.59%)	nothing (0.00%)	45.05	7.3	100	12	I4,12:f,g:-	SRR1965183
1143227	69281	Salmonella Derby	Derby	71	244	"39,35,8,36,29,9,36"	Salmonella enterica subsp I enterica (79.16%)	nothing (0.00%)	54.28	5.4	100	23	I4,12:f,g:-	SRR1965829
1143858	69894	Salmonella Derby	Derby	40	57	"19,20,3,20,5,22,22"	Salmonella enterica subsp I enterica (78.59%)	nothing (0.00%)	24.75	9.4	100	10	I4,12:f,g:-	SRR1969395
1144879	73649	Salmonella Derby	Derby	40	57	"19,20,3,20,5,22,22"	Salmonella enterica subsp I enterica (78.55%)	nothing (0.00%)	41.19	9	100	26	I4,12:f,g:-	SRR1963346
1145731	75994	Salmonella Derby	Derby	40	57	"19,20,3,20,5,22,22"	Salmonella enterica subsp I enterica (78.56%)	nothing (0.00%)	22.66	15.4	100	11	I4,12:f,g:-	SRR1968997
1146037	80598	Salmonella Derby	Derby	40	57	"19,20,3,20,5,22,22"	Salmonella enterica subsp I enterica (78.57%)	nothing (0.00%)	37.11	10.5	100	16	I4,12:f,g:-	SRR1969559
1148421	95032	Salmonella Derby	Derby	1326	0	369,75,90,451,2,357,378	Salmonella enterica subsp I enterica (85.00%)	nothing (0.00%)	14.13	35	100	5	I4,5,12:f,g:-	SRR1968364
1148968	97854	Salmonella Derby	Derby	71	244	39,35,8,36,29,9,36	Salmonella enterica subsp I enterica (79.16%)	nothing (0.00%)	39.67	6.06	100	19	I4,12:f,g:-	SRR1965357
1149115	98271	Salmonella Derby	Derby	40	57	19,20,3,20,5,22,22	Salmonella enterica subsp I enterica (78.54%)	nothing (0.00%)	28.67	13.64	100	14	I4,12:f,g:-	SRR1966933
1140975	59996	Salmonella Deversoir	Deversoir	P3009	0	"352,169,78,*159,368,333,272"	Salmonella enterica subsp I enterica (73.19%)	nothing (0.00%)	39.44	4.7	100	12	I45:c:e,n,x	SRR1958401
1144526	71543	Salmonella Djugu	Hadar	473	0	"2,5,116,88,5,7,12"	Salmonella enterica subsp I enterica (81.73%)	nothing (0.00%)	24.46	10	100	8	I6,7:z10:e,n,x	SRR1960368
1135874	38328	Salmonella Drypool	Drypool	P3308	183	"188,*112,121,14,176,183,1"	Salmonella enterica subsp I enterica (77.17%)	Morganella morganii subsp. morganii KT (72.91%)	29.32	7.3	100	11	I3,15:g,m,s:-	SRR1966670
1126156	1503	Salmonella Dublin	Dublin	10	53	"5,2,3,6,5,5,10"	Salmonella enterica subsp. enterica serovar Enteritidis str. (91.07%)	nothing (0.00%)	35.58	7.3	100	15	I9,12:g,p:-	SRR3049830
1130122	5372	Salmonella Dublin	Dublin	10	53	"5,2,3,6,5,5,10"	Salmonella enterica subsp. enterica serovar Enteritidis str. (91.63%)	nothing (0.00%)	31.89	10	100	13	I9,12:g,p:-	SRR1966250
1130381	6456	Salmonella Dublin	Dublin	10	53	"5,2,3,6,5,5,10"	Salmonella enterica subsp. enterica serovar Enteritidis str. (91.51%)	nothing (0.00%)	20.44	10	100	8	I9,12:g,p:-	SRR1968946
1131498	13813	Salmonella Dublin	Dublin	10	53	"5,2,3,6,5,5,10"	Salmonella enterica subsp. enterica serovar Enteritidis str. (91.66%)	nothing (0.00%)	35.33	5.3	100	17	I9,12:g,p:-	SRR1965308
1131662	13858	Salmonella Dublin	Dublin	10	53	"5,2,3,6,5,5,10"	Salmonella enterica subsp. enterica serovar Enteritidis str. (92.95%)	nothing (0.00%)	22.18	10	100	9	I9,12:g,p:-	SRR1968838
1132037	18536	Salmonella Dublin	Dublin	10	53	5,2,3,6,5,5,10	Salmonella enterica subsp I enterica (92.29%)	nothing (0.00%)	23.93	9.1	100	9	I9,12:g,p:-	SRR3048856
1140648	42170	Salmonella Dublin	Dublin	10	53	"5,2,3,6,5,5,10"	Salmonella enterica subsp I enterica (92.30%)	nothing (0.00%)	20.34	16.7	100	4	I1,9,12:g,p:-	SRR1970047
1140320	53071	Salmonella Dublin	Dublin	10	53	"5,2,3,6,5,5,10"	Salmonella enterica subsp I enterica (92.34%)	Morganella morganii subsp. morganii KT (25.93%)	32.23	5.6	100	13	I1,9,12:g,p:-	SRR3049181
1140563	61912	Salmonella Dublin	Dublin	10	53	"5,2,3,6,5,5,10"	Salmonella enterica subsp I enterica (92.43%)	nothing (0.00%)	37.7	6.1	100	23	I1,9,12:g,p:-	SRR1970319
1140933	57161	Salmonella Dublin	Dublin	10	53	"5,2,3,6,5,5,10"	Salmonella enterica subsp I enterica (92.32%)	nothing (0.00%)	32.88	4.9	100	10	I1,9,12:g,p:-	SRR1968923
1141487	58590	Salmonella Dublin	Dublin	10	53	"5,2,3,6,5,5,10"	Salmonella enterica subsp I enterica (92.33%)	nothing (0.00%)	38.77	6.7	100	17	I9,12:g,p:-	SRR3048968
1141881	63551	Salmonella Dublin	Dublin	10	53	"5,2,3,6,5,5,10"	Salmonella enterica subsp I enterica (92.41%)	nothing (0.00%)	28.3	7.9	100	15	I9,12:g,p:-	SRR1958200
1142405	61891	Salmonella Dublin	Dublin	10	53	"5,2,3,6,5,5,10"	Salmonella enterica subsp I enterica (92.41%)	nothing (0.00%)	46.82	5.7	100	25	I9,12:g,p:-	SRR1965368
1142500	66490	Salmonella Dublin	Dublin	10	53	"5,2,3,6,5,5,10"	Salmonella enterica subsp I enterica (92.32%)	nothing (0.00%)	26.81	7.1	100	16	I9,12:g,p:-	SRR1958598
1144618	69756	Salmonella Dublin	Dublin	10	53	"5,2,3,6,5,5,10"	Salmonella enterica subsp I enterica (92.41%)	nothing (0.00%)	75.04	3.5	100	45	I9,12:g,p:-	SRR1963530
1144061	69901	Salmonella Dublin	Dublin	10	53	"5,2,3,6,5,5,10"	Salmonella enterica subsp I enterica (92.38%)	nothing (0.00%)	32.69	9.1	100	10	I9,12:g,p:-	SRR1966872
1144596	70665	Salmonella Dublin	Dublin	10	53	"5,2,3,6,5,5,10"	Salmonella enterica subsp I enterica (91.71%)	nothing (0.00%)	45.62	6.9	100	21	I9,12:g,p:-	SRR1963463
1144941	75678	Salmonella Dublin	Dublin	10	53	"5,2,3,6,5,5,10"	Salmonella enterica subsp I enterica (92.39%)	nothing (0.00%)	29.52	7.5	100	18	I9,12:g,p:-	SRR1960161
1145134	75976	Salmonella Dublin	Dublin	10	53	"5,2,3,6,5,5,10"	Salmonella enterica subsp I enterica (92.30%)	nothing (0.00%)	53.23	8.8	100	22	I9,12:g,p:-	SRR1969030
1145553	78738	Salmonella Dublin	Dublin	10	53	"5,2,3,6,5,5,10"	Salmonella enterica subsp I enterica (92.40%)	nothing (0.00%)	41.48	9.7	100	23	I9,12:g,p:-	SRR1963347
1145741	78763	Salmonella Dublin	Dublin	10	53	"5,2,3,6,5,5,10"	Salmonella enterica subsp I enterica (92.43%)	nothing (0.00%)	41.96	6.7	100	26	I9,12:g,p:-	SRR1963292
1145826	79091	Salmonella Dublin	Dublin	10	53	"5,2,3,6,5,5,10"	Salmonella enterica subsp I enterica (92.38%)	nothing (0.00%)	33.52	9.5	100	18	I9,12:g,p:-	SRR1961102
1146098	79108	Salmonella Dublin	Dublin	P3115	53	"5,2,3,6,5,*5,10"	Salmonella enterica subsp I enterica (92.37%)	nothing (0.00%)	27.19	10	100	9	I9,12:g,p:-	SRR1963080
1147297	83707	Salmonella Dublin	Dublin	10	53	"5,2,3,6,5,5,10"	Salmonella enterica subsp I enterica (92.43%)	nothing (0.00%)	46.88	9.5	100	18	I9,12:g,p:-	SRR1965937
1146664	83708	Salmonella Dublin	Dublin	10	53	"5,2,3,6,5,5,10"	Salmonella enterica subsp I enterica (92.43%)	nothing (0.00%)	46.37	7.9	100	29	I9,12:g,p:-	SRR1969377
1147302	84430	Salmonella Dublin	Dublin	10	53	"5,2,3,6,5,5,10"	Salmonella enterica subsp I enterica (92.38%)	nothing (0.00%)	30.87	8.7	100	17	I9,12:g,p:-	SRR1968569
1146993	85738	Salmonella Dublin	Dublin	10	53	"5,2,3,6,5,5,10"	Salmonella enterica subsp I enterica (92.42%)	nothing (0.00%)	26	9.1	100	15	I9,12:g,p:-	SRR1969178
1147428	89884	Salmonella Dublin	Dublin	10	53	"5,2,3,6,5,5,10"	Salmonella enterica subsp I enterica (92.36%)	nothing (0.00%)	36.54	6.9	100	24	I9,12:g,p:-	SRR1966346
1148258	93566	Salmonella Dublin	Dublin	10	53	5,2,3,6,5,5,10	Salmonella enterica subsp I enterica (92.40%)	nothing (0.00%)	36.6	9.5	100	19	I9,12:g,p:-	SRR1965601
1148277	94099	Salmonella Dublin	Dublin	10	53	5,2,3,6,5,5,10	Salmonella enterica subsp I enterica (92.35%)	nothing (0.00%)	30.17	9.1	100	13	I9,12:g,p:-	SRR1969045
1131736	13843	Salmonella Duesseldorf	Albany	292	45	"104,100,54,78,104,9,48"	Salmonella enterica subsp. enterica serovar Kentucky str. CVM29188 (81.55%)	nothing (0.00%)	22.39	7.1	100	9	I6,8:z4,z24:-	SRR1966197
1131293	23452	Salmonella Duisburg	Duisburg	P3109	0	"5,407,*78,516,441,7,166"	Salmonella enterica subsp I enterica (79.05%)	nothing (0.00%)	29.55	12	100	8	I1,4,12:d:e,n,z15	SRR1965246
1139584	44712	Salmonella Duisburg	Duisburg	P3126	0	"39,410,298,*170,184,101,41"	Salmonella enterica subsp I enterica (73.78%)	nothing (0.00%)	14.55	12.5	100	3	I1,4,12:d:e,n,z15	SRR1957796
1139902	60354	Salmonella Duisburg	Duisburg	P3162	0	"110,410,298,*170,184,101,41"	Salmonella enterica subsp I enterica (73.64%)	nothing (0.00%)	51.08	6.7	100	34	I4,12:d:e,n,z15	SRR1957985
1141172	65441	Salmonella Dunkwa	Gaminara	239	245	"50,80,25,85,40,58,4"	Salmonella enterica subsp I enterica (73.28%)	nothing (0.00%)	29.35	6.7	100	14	I6,8:d:1,7	SRR1968661
1145827	79092	Salmonella Durban	Durban	P3022	0	"22,*11,25,21,40,23,4"	Salmonella enterica subsp I enterica (73.69%)	nothing (0.00%)	32.64	8.1	100	16	I9,12:a:e,n,z15	SRR1960039
1130382	6466	Salmonella Durham	Durham	P3164	0	"136,90,111,33,39,226,41"	Salmonella enterica subsp. enterica serovar Javiana str. (75.39%)	nothing (0.00%)	20.27	9.1	100	7	I13,23:b:e,n,z15	SRR1969294
1130358	6473	Salmonella Durham	Durham	P3164	0	"136,90,111,33,39,226,41"	Salmonella enterica subsp. enterica serovar Javiana str. (75.41%)	nothing (0.00%)	29.02	9.4	100	13	I13,23:b:e,n,z15	SRR1968434
1130490	9460	Salmonella Durham	Durham	P3165	0	"136,90,111,33,84,226,4"	Salmonella enterica subsp. enterica serovar Javiana str. (75.67%)	nothing (0.00%)	17.12	16.7	100	4	I13,23:b:e,n,z15	SRR1969809
1131629	9307	Salmonella Durham	Durham	P3164	0	"136,90,111,33,39,226,41"	Salmonella enterica subsp. enterica serovar Javiana str. (75.36%)	nothing (0.00%)	51.94	5.1	100	18	I13,23:b:e,n,z15	SRR1966496
1131489	14877	Salmonella Durham	Ede	P3341	0	"127,81,111,*210,39,226,41"	Salmonella enterica subsp I enterica (74.81%)	nothing (0.00%)	28.93	5.9	100	11	I13,23:b:e,n,z15	SRR1967605
1131657	13840	Salmonella Durham	Durham	P3229	0	"14,81,111,*210,39,226,41"	Salmonella enterica subsp. enterica serovar Javiana str. (75.45%)	nothing (0.00%)	29.87	6.7	100	12	I13,23:b:e,n,z15	SRR1966473
1131610	13851	Salmonella Durham	Durham	P3229	0	"14,81,111,*210,39,226,41"	Salmonella enterica subsp. enterica serovar Javiana str. (75.74%)	nothing (0.00%)	23.36	10.5	100	10	I13,23:b:e,n,z15	SRR1970147
1132276	85683	Salmonella Durham	Durham	P3229	0	"14,81,111,*210,39,226,41"	Salmonella enterica subsp I enterica (74.76%)	nothing (0.00%)	32.46	6.7	100	18	I13,23:b:e,n,z15	SRR1966058
1133230	21819	Salmonella Durham	Durham	P3164	0	136,90,111,33,39,226,41	Salmonella enterica subsp I enterica (74.73%)	nothing (0.00%)	22.1	12.5	100	9	I13,23:b:e,n,z15	SRR3049164
1133896	26642	Salmonella Durham	Durham	P3164	0	"136,90,111,33,39,226,41"	Salmonella enterica subsp I enterica (74.73%)	nothing (0.00%)	33.01	7.5	100	14	I13,23:b:e,n,z15	SRR1967481
1134259	26643	Salmonella Durham	Durham	P3164	0	"136,90,111,33,39,226,41"	Salmonella enterica subsp I enterica (74.75%)	nothing (0.00%)	33.88	7.4	100	15	I13,23:b:e,n,z15	SRR1968430
1136701	38385	Salmonella Durham	Durham	P3229	0	"14,81,111,*210,39,226,41"	Salmonella enterica subsp I enterica (74.75%)	nothing (0.00%)	26.48	5.9	100	8	I13,23:b:e,n,z15	SRR1968424
1138842	40312	Salmonella Durham	Durham	P3229	0	"14,81,111,*210,39,226,41"	Salmonella enterica subsp I enterica (74.37%)	nothing (0.00%)	14.56	14.3	100	4	I13,23:b:e,n,z15	SRR3049382
1142142	57644	Salmonella Durham	Durham	P3164	0	"136,90,111,33,39,226,41"	Salmonella enterica subsp I enterica (74.85%)	nothing (0.00%)	43.97	4.7	100	10	I13,23:b:e,n,z15	SRR1958475
1141377	58502	Salmonella Durham	Durham	P3229	0	"14,81,111,*210,39,226,41"	Salmonella enterica subsp I enterica (74.78%)	nothing (0.00%)	35.04	5.9	100	9	I13,23:b:e,n,z15	SRR1958218
1142680	63505	Salmonella Durham	Durham	P3229	0	"14,81,111,*279,39,226,41"	Salmonella enterica subsp I enterica (74.79%)	nothing (0.00%)	51.52	6	100	30	I13,23:b:e,n,z15	SRR1958154
1141675	63537	Salmonella Durham	Durham	P3229	0	"14,81,111,*210,39,226,41"	Salmonella enterica subsp I enterica (74.78%)	nothing (0.00%)	57.19	4.3	100	37	I13,23:b:e,n,z15	SRR1958572
1142160	60122	Salmonella Durham	Durham	P3229	0	"14,81,111,*210,39,226,41"	Salmonella enterica subsp I enterica (74.77%)	nothing (0.00%)	42.16	4.5	100	18	I13,23:b:e,n,z15	SRR1970053
1142394	63702	Salmonella Durham	Durham	P3229	0	"14,81,111,*210,39,226,41"	Salmonella enterica subsp I enterica (74.76%)	nothing (0.00%)	30.75	9.1	100	17	I13,23:b:e,n,z15	SRR1968672
1142369	66858	Salmonella Durham	Durham	P3229	0	"14,81,111,*210,39,226,41"	Salmonella enterica subsp I enterica (74.77%)	nothing (0.00%)	65.93	3.9	100	35	I13,23:b:e,n,z15	SRR1958612
1142716	63029	Salmonella Durham	Durham	P3229	0	"14,81,111,*210,39,226,41"	Salmonella enterica subsp I enterica (74.76%)	nothing (0.00%)	41.87	6.3	100	19	I13,23:b:e,n,z15	SRR1965845
1143222	65035	Salmonella Durham	Durham	P3229	0	"14,81,111,*210,39,226,41"	Salmonella enterica subsp I enterica (75.07%)	nothing (0.00%)	38.81	13.8	100	21	I13,23:b:e,n,z15	SRR1967176
1145700	78616	Salmonella Durham	Durham	P3229	0	"14,81,111,*210,39,226,41"	Salmonella enterica subsp I enterica (74.74%)	nothing (0.00%)	39.33	11.1	100	20	I13,23:b:e,n,z15	SRR1960054
1134262	27056	Salmonella Ealing	Ealing	P3102	0	"137,*41,10,196,*107,359,102"	Salmonella enterica subsp I enterica (78.25%)	nothing (0.00%)	27.23	8.3	100	14	I35:g,m,s:-	SRR1966838
1140918	38737	Salmonella Ealing	Adelaide	440	82	"140,105,85,93,14,10,3"	Salmonella enterica subsp I enterica (77.34%)	nothing (0.00%)	35.52	5.9	100	17	I35:g,m,s:-	SRR1965494
1143522	68699	Salmonella Ealing	Ealing	P3133	0	"*39,*41,8,196,184,*109,446"	Salmonella enterica subsp I enterica (78.38%)	nothing (0.00%)	31.54	6.9	100	21	I35:g,m,s:-	SRR1966465
1146355	83295	Salmonella Ealing	Ealing	P3221	0	"398,*41,90,196,39,*109,446"	Salmonella enterica subsp I enterica (77.89%)	nothing (0.00%)	19.98	11.1	100	8	I35:g,m,s:-	SRR1967532
1130431	6452	Salmonella Eastbourne	Eastbourne	414	43	"50,10,25,72,10,13,4"	Salmonella enterica subsp. enterica serovar Javiana str. (83.72%)	nothing (0.00%)	26.18	8.6	100	10	I9,12:e,h:1,5	SRR1967773
1141949	46619	Salmonella Eastbourne	Eastbourne	414	43	"50,10,25,72,10,13,4"	Salmonella enterica subsp I enterica (73.88%)	nothing (0.00%)	40.99	6.5	100	9	I9,12:e,h:1,5	SRR1958085
1135113	31622	Salmonella Eastbourne	Eastbourne	P3217	158	"13,11,17,16,13,*15,4"	Salmonella enterica subsp I enterica (72.89%)	nothing (0.00%)	25.37	10.7	100	11	I9,12:e,h:1,5	SRR1968733
1136332	38409	Salmonella Eastbourne	Eastbourne	414	43	"50,10,25,72,10,13,4"	Salmonella enterica subsp I enterica (74.15%)	nothing (0.00%)	38.33	5.3	100	16	I9,12:e,h:1,5	SRR1970128
1143219	84398	Salmonella Eastbourne	Eastbourne	414	43	"50,10,25,72,10,13,4"	Salmonella enterica subsp I enterica (73.98%)	nothing (0.00%)	25.3	9.1	100	9	I9,12:e,h:1,5	SRR1969690
1145074	75669	Salmonella Eastbourne	Eastbourne	414	43	"50,10,25,72,10,13,4"	Salmonella enterica subsp I enterica (73.99%)	Proteus penneri ATCC 35198 (25.088808%)	25.34	9.5	100	10	I9,12:e,h:1,5	SRR1959306
1149272	99748	Salmonella Eastbourne	Eastbourne	P3408	0	13,11,*17,16,13,15,*4	Salmonella enterica subsp I enterica (72.92%)	nothing (0.00%)	31.23	7.14	100	16	I9,12:e,h:1,5	SRR3048986
1144073	69759	Salmonella Ebrie	Monschaui	443	0	"5,75,8,96,39,146,97"	Salmonella enterica subsp I enterica (78.09%)	nothing (0.00%)	24.82	20	100	10	I35:g,m,t:-	SRR1960197
1138513	38389	Salmonella Ede	Ede	P3341	0	"127,81,111,*210,39,226,41"	Salmonella enterica subsp I enterica (74.82%)	nothing (0.00%)	33.3	6.3	100	14	I43:b:e,n,z15	SRR1968385
1142706	63890	Salmonella Edinburg	Fluntern	1456	0	"84,342,256,435,378,100,000"	Salmonella enterica subsp I enterica (72.86%)	nothing (0.00%)	23.58	10	100	9	I6,7:b:1,5	SRR1967327
1132996	21872	Salmonella Eko	Reading	93	43	50,10,25,13,10,13,4	Salmonella enterica subsp I enterica (76.01%)	nothing (0.00%)	20.8	15.4	100	9	I4,12:e,h:1,6	SRR3048995
1142702	62519	Salmonella Elisabethville	Elisabethville	518	0	"101,41,40,184,76,90,3"	Salmonella enterica subsp I enterica (78.61%)	nothing (0.00%)	83.24	3.4	100	45	I3,10:r:1,7	SRR1958211
1131552	14887	Salmonella Emek	Emek	76	0	"8,38,40,12,5,9,38"	Salmonella enterica subsp I enterica (79.39%)	nothing (0.00%)	25.7	8.3	100	10	I8,20:g,m,s:-	SRR1965869
1132810	21814	Salmonella Emek	Emek	76	0	8,38,40,12,5,9,38	Salmonella enterica subsp I enterica (92.11%)	nothing (0.00%)	23.67	31.6	100	11	I8,20:g,m,s:-	SRR3049880
1137226	65318	Salmonella Emek	Emek	76	0	"8,38,40,12,5,9,38"	Salmonella enterica subsp I enterica (79.35%)	nothing (0.00%)	32.91	4.5	100	13	I8,20:g,m,s:-	SRR1968251
1144529	71548	Salmonella Emek	Emek	76	0	"8,38,40,12,5,9,38"	Salmonella enterica subsp I enterica (79.32%)	nothing (0.00%)	26.29	12.5	100	7	I8,20:g,m,s:-	SRR1963224
1148751	96202	Salmonella Emek	Emek	76	0	8,38,40,12,5,9,38	Salmonella enterica subsp I enterica (79.39%)	nothing (0.00%)	29.45	6.4	100	14	I8,20:g,m,s:-	SRR1965762
1126953	1512	Salmonella Enteritidis	Enteritidis	11	4	"5,2,3,7,6,6,11"	Salmonella enterica subsp. enterica serovar Enteritidis str. (99.85%)	nothing (0.00%)	34.73	6.5	100	13	0	SRR3049279
1126957	1513	Salmonella Enteritidis	Enteritidis	11	4	"5,2,3,7,6,6,11"	Salmonella enterica subsp. enterica serovar Enteritidis str. (99.85%)	nothing (0.00%)	36.77	6.7	100	8	0	SRR3049653
1127002	1514	Salmonella Enteritidis	Enteritidis	11	4	"5,2,3,7,6,6,11"	Salmonella enterica subsp. enterica serovar Enteritidis str. (99.84%)	nothing (0.00%)	27.58	14.3	100	4	0	SRR3049796
1127012	1515	Salmonella Enteritidis	Enteritidis	11	4	"5,2,3,7,6,6,11"	Salmonella enterica subsp. enterica serovar Enteritidis str. (99.02%)	nothing (0.00%)	27.86	6.3	100	16	0	SRR3048534
1127021	1516	Salmonella Enteritidis	Enteritidis	11	4	"5,2,3,7,6,6,11"	Salmonella enterica subsp. enterica serovar Enteritidis str. (99.01%)	nothing (0.00%)	37.7	8.3	100	13	0	SRR3049152
1129042	1517	Salmonella Enteritidis	Enteritidis	11	4	"5,2,3,7,6,6,11"	Salmonella enterica subsp. enterica serovar Enteritidis str. (99.86%)	Escherichia coli KTE143 (76.36%)	22.53	22.2	100	7	I9,12:g,m:-	SRR3049463
1129932	1519	Salmonella Enteritidis	Enteritidis	11	4	"5,2,3,7,6,6,11"	Salmonella enterica subsp. enterica serovar Enteritidis str. (99.85%)	nothing (0.00%)	34.72	10	100	9	I9,12:g,m:-	SRR3049559
1130006	1849	Salmonella Enteritidis	Enteritidis	183	4	"5,2,3,7,60,6,11"	Salmonella enterica subsp. enterica serovar Enteritidis str. (97.54%)	nothing (0.00%)	29.88	8.3	100	9	I9,12:g,m:-	SRR3048875
1127119	1861	Salmonella Enteritidis	Enteritidis	11	4	"5,2,3,7,6,6,11"	Salmonella enterica subsp. enterica serovar Enteritidis str. (99.02%)	nothing (0.00%)	39.31	8.8	100	17	0	SRR3048568
1127146	1862	Salmonella Enteritidis	Enteritidis	11	4	"5,2,3,7,6,6,11"	Salmonella enterica subsp. enterica serovar Enteritidis str. (98.94%)	nothing (0.00%)	40.92	7.7	100	11	0	SRR3049940
1127157	1863	Salmonella Enteritidis	Enteritidis	11	4	"5,2,3,7,6,6,11"	Salmonella enterica subsp. enterica serovar Enteritidis str. (99.02%)	nothing (0.00%)	52.8	10	100	11	0	SRR3048877
1127165	1864	Salmonella Enteritidis	Enteritidis	11	4	"5,2,3,7,6,6,11"	Salmonella enterica subsp. enterica serovar Enteritidis str. (98.84%)	nothing (0.00%)	42.97	7	100	16	0	SRR3049624
1126160	2283	Salmonella Enteritidis	Enteritidis	11	4	"5,2,3,7,6,6,11"	Salmonella enterica subsp. enterica serovar Enteritidis str. (99.86%)	nothing (0.00%)	41.04	6.3	100	11	I9,12:g,m:-	SRR3048790
1126289	2305	Salmonella Enteritidis	Enteritidis	11	4	"5,2,3,7,6,6,11"	Salmonella enterica subsp. enterica serovar Enteritidis str. (99.16%)	nothing (0.00%)	42.74	4.7	100	13	I9,12:g,m:-	SRR3049608
1126293	2306	Salmonella Enteritidis	Enteritidis	P3112	4	"5,*2,3,7,6,6,11"	Salmonella enterica subsp. enterica serovar Enteritidis str. (99.02%)	nothing (0.00%)	38.93	6.3	100	10	0	SRR3049044
1126299	2307	Salmonella Enteritidis	Enteritidis	11	4	"5,2,3,7,6,6,11"	Salmonella enterica subsp. enterica serovar Enteritidis str. (99.04%)	nothing (0.00%)	54.58	5	100	19	0	SRR3049177
1126306	2308	Salmonella Enteritidis	Enteritidis	11	4	"5,2,3,7,6,6,11"	Salmonella enterica subsp. enterica serovar Enteritidis str. (99.85%)	nothing (0.00%)	35.2	6.9	100	11	0	SRR3049481
1126314	2309	Salmonella Enteritidis	Enteritidis	11	4	"5,2,3,7,6,6,11"	Salmonella enterica subsp. enterica serovar Enteritidis str. (99.86%)	nothing (0.00%)	43.68	12.5	100	10	0	SRR3048713
1126320	2310	Salmonella Enteritidis	Enteritidis	11	4	"5,2,3,7,6,6,11"	Salmonella enterica subsp. enterica serovar Enteritidis str. (99.03%)	nothing (0.00%)	46.68	5.3	100	15	0	SRR3049128
1126426	3907	Salmonella Enteritidis	Enteritidis	11	4	"5,2,3,7,6,6,11"	Salmonella enterica subsp. enterica serovar Enteritidis str. (98.11%)	nothing (0.00%)	29.57	11.1	100	9	I9,12:g,m:-	SRR1965906
1126436	3734	Salmonella Enteritidis	Enteritidis	11	4	"5,2,3,7,6,6,11"	Salmonella enterica subsp. enterica serovar Enteritidis str. (99.01%)	nothing (0.00%)	43.26	6.1	100	19	0	SRR1970291
1126286	3743	Salmonella Enteritidis	Enteritidis	11	4	"5,2,3,7,6,6,11"	Salmonella enterica subsp. enterica serovar Enteritidis str. (99.02%)	nothing (0.00%)	48.47	6.7	100	16	0	SRR1966892
1126951	3784	Salmonella Enteritidis	Enteritidis	11	4	"5,2,3,7,6,6,11"	Salmonella enterica subsp. enterica serovar Enteritidis str. (98.83%)	nothing (0.00%)	44.58	6.3	100	25	I9,12:g,m:-	SRR3049183
1126965	3745	Salmonella Enteritidis	Enteritidis	11	4	"5,2,3,7,6,6,11"	Salmonella enterica subsp. enterica serovar Enteritidis str. (99.00%)	nothing (0.00%)	39.28	4.8	100	19	0	SRR1965830
1126976	3753	Salmonella Enteritidis	Enteritidis	11	4	"5,2,3,7,6,6,11"	Salmonella enterica subsp. enterica serovar Enteritidis str. (99.72%)	nothing (0.00%)	54.64	6.1	100	25	0	SRR1966865
1126978	3761	Salmonella Enteritidis	Enteritidis	11	4	"5,2,3,7,6,6,11"	Salmonella enterica subsp. enterica serovar Enteritidis str. (99.83%)	nothing (0.00%)	36.78	7.7	100	12	0	SRR1966553
1126994	3769	Salmonella Enteritidis	Enteritidis	11	4	"5,2,3,7,6,6,11"	Salmonella enterica subsp. enterica serovar Enteritidis str. (99.84%)	nothing (0.00%)	36.88	5.2	100	10	0	SRR1965190
1127008	3777	Salmonella Enteritidis	Enteritidis	11	4	"5,2,3,7,6,6,11"	Salmonella enterica subsp. enterica serovar Enteritidis str. (99.85%)	nothing (0.00%)	38.13	6.5	100	20	0	SRR3049372
1127016	3785	Salmonella Enteritidis	Enteritidis	11	4	"5,2,3,7,6,6,11"	Salmonella enterica subsp. enterica serovar Enteritidis str. (99.82%)	nothing (0.00%)	43.3	6.1	100	13	0	SRR1967401
1129035	3794	Salmonella Enteritidis	Enteritidis	P3147	4	"*5,2,3,7,6,6,11"	Salmonella enterica subsp. enterica serovar Enteritidis str. (99.01%)	nothing (0.00%)	61.63	6.4	100	31	I9,12:g,m:-	SRR1966759
1129030	3739	Salmonella Enteritidis	Enteritidis	11	4	"5,2,3,7,6,6,11"	Salmonella enterica subsp. enterica serovar Enteritidis str. (99.01%)	nothing (0.00%)	33.23	5.6	100	13	I9,12:g,m:-	SRR1969750
1129032	3780	Salmonella Enteritidis	Enteritidis	11	4	"5,2,3,7,6,6,11"	Salmonella enterica subsp. enterica serovar Enteritidis str. (99.25%)	nothing (0.00%)	48.93	4.9	100	18	I9,12:g,m:-	SRR3049374
1126272	3788	Salmonella Enteritidis	Enteritidis	11	4	"5,2,3,7,6,6,11"	Salmonella enterica subsp. enterica serovar Enteritidis str. (98.97%)	nothing (0.00%)	39.95	6.3	100	14	0	SRR1965073
1126292	3796	Salmonella Enteritidis	Enteritidis	11	4	"5,2,3,7,6,6,11"	Salmonella enterica subsp. enterica serovar Enteritidis str. (99.84%)	nothing (0.00%)	50.25	8.1	100	25	0	SRR1969862
1126298	3740	Salmonella Enteritidis	Enteritidis	11	4	"5,2,3,7,6,6,11"	Salmonella enterica subsp. enterica serovar Enteritidis str. (98.90%)	nothing (0.00%)	42.15	6.5	100	11	0	SRR1966644
1126305	3749	Salmonella Enteritidis	Enteritidis	11	4	"5,2,3,7,6,6,11"	Salmonella enterica subsp. enterica serovar Enteritidis str. (99.84%)	nothing (0.00%)	54.12	5	100	21	0	SRR1965325
1126776	5353	Salmonella Enteritidis	Enteritidis	11	4	"5,2,3,7,6,6,11"	Salmonella enterica subsp. enterica serovar Enteritidis str. (99.89%)	nothing (0.00%)	39.29	10	100	15	0	SRR1967399
1126785	5354	Salmonella Enteritidis	Enteritidis	11	4	"5,2,3,7,6,6,11"	Salmonella enterica subsp. enterica serovar Enteritidis str. (99.90%)	nothing (0.00%)	42.29	9.1	100	10	0	SRR1966362
1129041	5355	Salmonella Enteritidis	Enteritidis	11	4	"5,2,3,7,6,6,11"	Salmonella enterica subsp. enterica serovar Enteritidis str. (99.87%)	nothing (0.00%)	43.58	11.1	100	19	0	SRR1966351
1126799	5356	Salmonella Enteritidis	Enteritidis	11	4	"5,2,3,7,6,6,11"	Salmonella enterica subsp. enterica serovar Enteritidis str. (99.87%)	nothing (0.00%)	56.45	6.3	100	18	0	SRR1969534
1126807	5357	Salmonella Enteritidis	Enteritidis	11	4	"5,2,3,7,6,6,11"	Salmonella enterica subsp. enterica serovar Enteritidis str. (99.86%)	nothing (0.00%)	43.52	11.8	100	13	0	SRR1965067
1129991	5359	Salmonella Enteritidis	Enteritidis	11	4	"5,2,3,7,6,6,11"	Salmonella enterica subsp. enterica serovar Enteritidis str. (99.04%)	nothing (0.00%)	42.75	6.8	100	17	I9,12:g,m:-	SRR1969538
1129021	5373	Salmonella Enteritidis	Enteritidis	11	4	"5,2,3,7,6,6,11"	Salmonella enterica subsp. enterica serovar Enteritidis str. (99.90%)	nothing (0.00%)	44.1	8	100	18	0	SRR1968395
1130188	5374	Salmonella Enteritidis	Enteritidis	74	32	"41,4,23,14,16,19,18"	Salmonella enterica serovar Paratyphi B SPB7 uid59097 (83.93%)	nothing (0.00%)	52.91	7.9	100	22	I9,12:g,m:-	SRR1966014
1129022	5375	Salmonella Enteritidis	Enteritidis	11	4	"5,2,3,7,6,6,11"	Salmonella enterica subsp. enterica serovar Enteritidis str. (99.03%)	nothing (0.00%)	46.79	10.3	100	24	0	SRR1967687
1129964	13357	Salmonella Enteritidis	Enteritidis	11	4	"5,2,3,7,6,6,11"	Salmonella enterica subsp. enterica serovar Enteritidis str. (99.87%)	Salmonella enterica subsp. enterica serovar Montevideo str. (16.88%)	31.74	41.5	100	10	0	SRR1967407
1129867	13358	Salmonella Enteritidis	Enteritidis	11	4	"5,2,3,7,6,6,11"	Salmonella enterica subsp. enterica serovar Enteritidis str. (99.22%)	Salmonella enterica subsp. enterica serovar Montevideo str. (13.51%)	28.04	31.8	100	6	0	SRR1965792
1129862	5852	Salmonella Enteritidis	Enteritidis	11	4	"5,2,3,7,6,6,11"	Salmonella enterica subsp. enterica serovar Enteritidis str. (99.10%)	nothing (0.00%)	25.23	10	100	7	0	SRR3049422
1130350	5853	Salmonella Enteritidis	Enteritidis	11	4	"5,2,3,7,6,6,11"	Salmonella enterica subsp. enterica serovar Enteritidis str. (99.28%)	nothing (0.00%)	23.33	10	100	6	I9,12:g,m:-	SRR3049566
1129931	13359	Salmonella Enteritidis	Enteritidis	11	4	"5,2,3,7,6,6,11"	Salmonella enterica subsp. enterica serovar Enteritidis str. (99.85%)	nothing (0.00%)	35.87	5.4	100	12	0	SRR1969925
1130198	13360	Salmonella Enteritidis	Enteritidis	P3147	4	"*5,2,3,7,6,6,11"	Salmonella enterica subsp. enterica serovar Enteritidis str. (98.98%)	nothing (0.00%)	20.7	9.1	100	6	I9,12:g,m:-	SRR1965552
1129929	5859	Salmonella Enteritidis	Enteritidis	11	4	"5,2,3,7,6,6,11"	Salmonella enterica subsp. enterica serovar Enteritidis str. (98.97%)	nothing (0.00%)	16.41	7.1	100	4	0	SRR3049694
1129927	5873	Salmonella Enteritidis	Enteritidis	11	4	"5,2,3,7,6,6,11"	Salmonella enterica subsp. enterica serovar Enteritidis str. (98.95%)	nothing (0.00%)	21.38	12.8	100	10	I9,12:g,m:-	SRR1967063
1129920	5921	Salmonella Enteritidis	Enteritidis	11	4	"5,2,3,7,6,6,11"	Salmonella enterica subsp. enterica serovar Enteritidis str. (99.76%)	nothing (0.00%)	16.5	12.5	100	7	0	SRR1966426
1130194	5879	Salmonella Enteritidis	Enteritidis	11	4	"5,2,3,7,6,6,11"	Salmonella enterica subsp. enterica serovar Enteritidis str. (98.62%)	nothing (0.00%)	16.42	26.1	100	4	I9,12:g,m:-	SRR1969314
1129921	5880	Salmonella Enteritidis	Enteritidis	11	4	"5,2,3,7,6,6,11"	Salmonella enterica subsp. enterica serovar Enteritidis str. (99.84%)	nothing (0.00%)	25.62	15.8	100	9	0	SRR1966583
1129983	6432	Salmonella Enteritidis	Enteritidis	11	4	"5,2,3,7,6,6,11"	Salmonella enterica subsp. enterica serovar Enteritidis str. (98.88%)	nothing (0.00%)	22.78	9.1	100	7	I9,12:g,m:-	SRR1967403
1130261	6448	Salmonella Enteritidis	Enteritidis	11	4	"5,2,3,7,6,6,11"	Salmonella enterica subsp. enterica serovar Enteritidis str. (98.81%)	nothing (0.00%)	20.02	10.8	100	8	0	SRR1965109
1130107	6449	Salmonella Enteritidis	Enteritidis	11	4	"5,2,3,7,6,6,11"	Salmonella enterica subsp. enterica serovar Enteritidis str. (98.99%)	nothing (0.00%)	31.6	8.1	100	14	0	SRR1968467
1130018	9417	Salmonella Enteritidis	Enteritidis	11	4	"5,2,3,7,6,6,11"	Salmonella enterica subsp. enterica serovar Enteritidis str. (99.84%)	nothing (0.00%)	26.96	9.1	100	9	0	SRR1969897
1130216	6462	Salmonella Enteritidis	Enteritidis	11	4	"5,2,3,7,6,6,11"	Salmonella enterica subsp. enterica serovar Enteritidis str. (99.70%)	nothing (0.00%)	15.03	11.1	100	2	I9,12:g,m:-	SRR1969681
1130049	9426	Salmonella Enteritidis	Enteritidis	11	4	"5,2,3,7,6,6,11"	Salmonella enterica subsp. enterica serovar Enteritidis str. (98.47%)	Morganella morganii subsp. morganii KT (77.78%)	18.59	13	100	7	I9,12:g,m:-	SRR3049717
1130041	13365	Salmonella Enteritidis	Enteritidis	11	4	"5,2,3,7,6,6,11"	Salmonella enterica subsp. enterica serovar Enteritidis str. (99.86%)	nothing (0.00%)	45.26	7	100	26	0	SRR1967086
1130602	9325	Salmonella Enteritidis	Enteritidis	11	4	"5,2,3,7,6,6,11"	Salmonella enterica subsp. enterica serovar Enteritidis str. (99.16%)	nothing (0.00%)	31.02	8.3	100	13	I9,12:g,m:-	SRR1969656
1130044	9245	Salmonella Enteritidis	Enteritidis	11	4	"5,2,3,7,6,6,11"	Salmonella enterica subsp. enterica serovar Enteritidis str. (98.98%)	nothing (0.00%)	35.39	7.7	100	15	0	SRR1965948
1130116	9246	Salmonella Enteritidis	Enteritidis	11	4	"5,2,3,7,6,6,11"	Salmonella enterica subsp. enterica serovar Enteritidis str. (99.01%)	nothing (0.00%)	32.03	11.3	100	11	0	SRR1970097
1130430	9248	Salmonella Enteritidis	Enteritidis	11	4	"5,2,3,7,6,6,11"	Salmonella enterica subsp. enterica serovar Enteritidis str. (99.26%)	nothing (0.00%)	30.91	7.4	100	11	I9,12:g,m:-	SRR1965038
1130052	9249	Salmonella Enteritidis	Enteritidis	11	4	"5,2,3,7,6,6,11"	Salmonella enterica subsp. enterica serovar Enteritidis str. (99.32%)	nothing (0.00%)	45.57	6.5	100	16	0	SRR1966684
1130406	23442	Salmonella Enteritidis	Enteritidis	11	4	"5,2,3,7,6,6,11"	Salmonella enterica subsp I enterica (98.85%)	nothing (0.00%)	16.45	11.8	100	3	I9,12:g,m:-	SRR1967334
1130035	13366	Salmonella Enteritidis	Enteritidis	11	4	"5,2,3,7,6,6,11"	Salmonella enterica subsp. enterica serovar Enteritidis str. (99.85%)	nothing (0.00%)	35.06	8.1	100	11	0	SRR1967647
1130297	7392	Salmonella Enteritidis	Enteritidis	11	4	"5,2,3,7,6,6,11"	Salmonella enterica subsp. enterica serovar Enteritidis str. (98.89%)	nothing (0.00%)	20.09	12.5	100	1	I9,12:g,m:-	SRR1966337
1130046	7394	Salmonella Enteritidis	Enteritidis	11	4	"5,2,3,7,6,6,11"	Salmonella enterica subsp. enterica serovar Enteritidis str. (98.92%)	nothing (0.00%)	18.68	8.6	100	3	I9,12:g,m:-	SRR1967552
1130109	9262	Salmonella Enteritidis	Enteritidis	11	4	"5,2,3,7,6,6,11"	Salmonella enterica subsp. enterica serovar Enteritidis str. (98.95%)	nothing (0.00%)	31.93	7.3	100	13	0	SRR1965982
1130313	9263	Salmonella Enteritidis	Enteritidis	11	4	"5,2,3,7,6,6,11"	Salmonella enterica subsp. enterica serovar Enteritidis str. (98.96%)	nothing (0.00%)	33.44	10	100	10	I9,12:g,m:-	SRR1968125
1130203	6467	Salmonella Enteritidis	Enteritidis	11	4	"5,2,3,7,6,6,11"	Salmonella enterica subsp. enterica serovar Enteritidis str. (99.80%)	nothing (0.00%)	25.39	8.3	100	8	0	SRR1967041
1130311	6481	Salmonella Enteritidis	Enteritidis	11	4	"5,2,3,7,6,6,11"	Salmonella enterica subsp. enterica serovar Enteritidis str. (98.91%)	nothing (0.00%)	16.55	12.5	100	5	0	SRR3048690
1130199	23443	Salmonella Enteritidis	Enteritidis	11	4	"5,2,3,7,6,6,11"	Salmonella enterica subsp I enterica (98.85%)	nothing (0.00%)	29.44	8.7	100	12	0	SRR1967656
1130500	23444	Salmonella Enteritidis	Enteritidis	183	4	"5,2,3,7,60,6,11"	Salmonella enterica subsp I enterica (98.24%)	nothing (0.00%)	24.89	12.5	100	6	0	SRR1966922
1130312	6482	Salmonella Enteritidis	Enteritidis	11	4	"5,2,3,7,6,6,11"	Salmonella enterica subsp. enterica serovar Enteritidis str. (99.84%)	nothing (0.00%)	23.18	10	100	6	0	SRR3049116
1130253	6497	Salmonella Enteritidis	Enteritidis	11	4	"5,2,3,7,6,6,11"	Salmonella enterica subsp. enterica serovar Enteritidis str. (99.77%)	nothing (0.00%)	21.94	11.8	100	5	0	SRR3049341
1132895	6498	Salmonella Enteritidis	Enteritidis	11	4	"5,2,3,7,6,6,11"	Salmonella enterica subsp. enterica serovar Enteritidis str. (98.97%)	nothing (0.00%)	23.77	10	100	10	0	SRR3049597
1130817	6499	Salmonella Enteritidis	Enteritidis	11	4	"5,2,3,7,6,6,11"	Salmonella enterica subsp. enterica serovar Enteritidis str. (99.67%)	nothing (0.00%)	13.8	14.3	100	3	I9,12:g,m:-	SRR3049842
1130585	6500	Salmonella Enteritidis	Enteritidis	11	4	"5,2,3,7,6,6,11"	Salmonella enterica subsp. enterica serovar Enteritidis str. (98.37%)	nothing (0.00%)	10.83	14.3	100	5	I9,12:g,m:-	SRR3049221
1130591	6501	Salmonella Enteritidis	Enteritidis	P3147	4	"*5,2,3,7,6,6,11"	Salmonella enterica subsp. enterica serovar Enteritidis str. (98.98%)	nothing (0.00%)	23.43	14.3	100	8	I9,12:g,m:-	SRR3048684
1130521	13803	Salmonella Enteritidis	Enteritidis	11	4	"5,2,3,7,6,6,11"	Salmonella enterica subsp. enterica serovar Enteritidis str. (98.88%)	nothing (0.00%)	24.51	7.4	100	10	I9,12:g,m:-	SRR1965456
1130365	9463	Salmonella Enteritidis	Enteritidis	11	4	"5,2,3,7,6,6,11"	Salmonella enterica subsp. enterica serovar Enteritidis str. (99.81%)	nothing (0.00%)	22.55	10	100	11	0	SRR1970058
1130342	9464	Salmonella Enteritidis	Enteritidis	11	4	"5,2,3,7,6,6,11"	Salmonella enterica subsp. enterica serovar Enteritidis str. (99.89%)	nothing (0.00%)	26.61	8	100	12	0	SRR1966205
1130520	13371	Salmonella Enteritidis	Enteritidis	11	4	"5,2,3,7,6,6,11"	Salmonella enterica subsp. enterica serovar Enteritidis str. (98.83%)	nothing (0.00%)	18.1	14.3	100	5	I9,12:g,m:-	SRR1967550
1130674	13372	Salmonella Enteritidis	Enteritidis	11	4	"5,2,3,7,6,6,11"	Salmonella enterica subsp. enterica serovar Enteritidis str. (99.85%)	nothing (0.00%)	31.37	5.6	100	12	I9,12:g,m:-	SRR1965882
1130608	7408	Salmonella Enteritidis	Enteritidis	11	4	"5,2,3,7,6,6,11"	Salmonella enterica subsp. enterica serovar Enteritidis str. (99.63%)	nothing (0.00%)	24.23	8.3	100	10	I9,12:g,m:-	SRR1967061
1130432	7410	Salmonella Enteritidis	Enteritidis	11	4	"5,2,3,7,6,6,11"	Salmonella enterica subsp. enterica serovar Enteritidis str. (99.80%)	nothing (0.00%)	26.28	6.9	100	8	I9,12:g,m:-	SRR1967781
1130344	7425	Salmonella Enteritidis	Enteritidis	11	4	"5,2,3,7,6,6,11"	Salmonella enterica subsp. enterica serovar Enteritidis str. (98.91%)	nothing (0.00%)	22.96	10	100	7	I9,12:g,m:-	SRR1967482
1130663	7427	Salmonella Enteritidis	Enteritidis	11	4	"5,2,3,7,6,6,11"	Salmonella enterica subsp. enterica serovar Enteritidis str. (99.74%)	nothing (0.00%)	15.69	12.5	100	4	0	SRR3049779
1130346	7428	Salmonella Enteritidis	Enteritidis	11	4	"5,2,3,7,6,6,11"	Salmonella enterica subsp. enterica serovar Enteritidis str. (98.88%)	nothing (0.00%)	26.65	7.1	100	7	0	SRR3049702
1132896	7429	Salmonella Enteritidis	Enteritidis	11	4	"5,2,3,7,6,6,11"	Salmonella enterica subsp. enterica serovar Enteritidis str. (98.84%)	nothing (0.00%)	18.23	7.1	100	6	0	SRR3049703
1130478	9268	Salmonella Enteritidis	Enteritidis	11	4	"5,2,3,7,6,6,11"	Salmonella enterica subsp. enterica serovar Enteritidis str. (98.89%)	nothing (0.00%)	56.06	5.6	100	18	0	SRR1968298
1130357	7436	Salmonella Enteritidis	Enteritidis	11	4	"5,2,3,7,6,6,11"	Salmonella enterica subsp. enterica serovar Enteritidis str. (99.55%)	nothing (0.00%)	13.46	12.5	100	3	0	SRR3049423
1130415	9278	Salmonella Enteritidis	Enteritidis	11	4	"5,2,3,7,6,6,11"	Salmonella enterica subsp. enterica serovar Enteritidis str. (99.86%)	nothing (0.00%)	25	20.7	100	13	I9,12:g,m:-	SRR1969460
1130605	9281	Salmonella Enteritidis	Enteritidis	11	4	"5,2,3,7,6,6,11"	Salmonella enterica subsp. enterica serovar Enteritidis str. (98.65%)	nothing (0.00%)	46.67	5.9	100	20	0	SRR1968811
1130527	9282	Salmonella Enteritidis	Enteritidis	11	4	"5,2,3,7,6,6,11"	Salmonella enterica subsp. enterica serovar Enteritidis str. (98.99%)	nothing (0.00%)	23.59	7.7	100	14	0	SRR1968431
1130428	9283	Salmonella Enteritidis	Enteritidis	11	4	"5,2,3,7,6,6,11"	Salmonella enterica subsp. enterica serovar Enteritidis str. (98.99%)	Shigella flexneri CCH060 (12.06%)	30.58	8.6	100	12	0	SRR1965609
1130531	9284	Salmonella Enteritidis	Enteritidis	11	4	"5,2,3,7,6,6,11"	Salmonella enterica subsp. enterica serovar Enteritidis str. (99.01%)	nothing (0.00%)	30.22	8.6	100	9	0	SRR1967094
1131122	9285	Salmonella Enteritidis	Enteritidis	11	4	"5,2,3,7,6,6,11"	Salmonella enterica subsp. enterica serovar Enteritidis str. (99.84%)	nothing (0.00%)	22.23	15.4	100	8	I9,12:g,m:-	SRR1969617
1130405	9286	Salmonella Enteritidis	Enteritidis	11	4	"5,2,3,7,6,6,11"	Salmonella enterica subsp. enterica serovar Enteritidis str. (99.62%)	nothing (0.00%)	20.83	15.4	100	6	0	SRR1966195
1130484	9292	Salmonella Enteritidis	Enteritidis	11	4	"5,2,3,7,6,6,11"	Salmonella enterica subsp. enterica serovar Enteritidis str. (99.00%)	nothing (0.00%)	60.01	6.5	100	17	0	SRR1969572
1131031	9293	Salmonella Enteritidis	Enteritidis	P3110	0	"5,67,3,14,5,192,1"	Salmonella enterica subsp. enterica serovar Enteritidis str. (85.02%)	nothing (0.00%)	25.6	11.5	100	6	I9,12:g,m:-	SRR1966725
1130481	9298	Salmonella Enteritidis	Enteritidis	11	4	"5,2,3,7,6,6,11"	Salmonella enterica subsp. enterica serovar Enteritidis str. (99.87%)	nothing (0.00%)	38.1	9.7	100	8	0	SRR1968348
1130494	9308	Salmonella Enteritidis	Enteritidis	11	4	"5,2,3,7,6,6,11"	Salmonella enterica subsp. enterica serovar Enteritidis str. (98.88%)	nothing (0.00%)	34.25	11.5	100	8	0	SRR1969413
1130495	9309	Salmonella Enteritidis	Enteritidis	11	4	"5,2,3,7,6,6,11"	Salmonella enterica subsp. enterica serovar Enteritidis str. (99.84%)	nothing (0.00%)	31.41	6.9	100	7	0	SRR1967757
1130589	23445	Salmonella Enteritidis	Enteritidis	11	4	"5,2,3,7,6,6,11"	Salmonella enterica subsp I enterica (99.67%)	Proteus mirabilis C05028 (64.75%)	13.44	10	100	5	0	SRR1970021
1130661	9310	Salmonella Enteritidis	Enteritidis	11	4	"5,2,3,7,6,6,11"	Salmonella enterica subsp. enterica serovar Enteritidis str. (99.84%)	nothing (0.00%)	31.71	13.5	100	8	0	SRR1968303
1130509	9139	Salmonella Enteritidis	Enteritidis	11	4	"5,2,3,7,6,6,11"	Salmonella enterica subsp. enterica serovar Enteritidis str. (98.10%)	nothing (0.00%)	15.65	14.3	100	5	0	SRR1965264
1130659	9140	Salmonella Enteritidis	Enteritidis	11	4	"5,2,3,7,6,6,11"	Salmonella enterica subsp. enterica serovar Enteritidis str. (98.90%)	nothing (0.00%)	48.98	5.3	100	23	0	SRR1969259
1130851	9175	Salmonella Enteritidis	Enteritidis	11	4	"5,2,3,7,6,6,11"	Salmonella enterica subsp. enterica serovar Enteritidis str. (99.02%)	nothing (0.00%)	24.92	7.7	100	9	I9,12:g,m:-	SRR1969886
1131032	9176	Salmonella Enteritidis	Enteritidis	11	4	"5,2,3,7,6,6,11"	Salmonella enterica subsp. enterica serovar Enteritidis str. (99.00%)	nothing (0.00%)	26.11	10.3	100	12	I9,12:g,m:-	SRR1968168
1130615	9177	Salmonella Enteritidis	Enteritidis	11	4	"5,2,3,7,6,6,11"	Salmonella enterica subsp. enterica serovar Enteritidis str. (99.90%)	nothing (0.00%)	40.17	7.3	100	15	0	SRR1968222
1130821	9178	Salmonella Enteritidis	Enteritidis	11	4	"5,2,3,7,6,6,11"	Salmonella enterica subsp. enterica serovar Enteritidis str. (99.02%)	nothing (0.00%)	23.83	10	100	8	0	SRR1968576
1130582	9179	Salmonella Enteritidis	Enteritidis	11	4	"5,2,3,7,6,6,11"	Salmonella enterica subsp. enterica serovar Enteritidis str. (98.90%)	nothing (0.00%)	28.55	7.4	100	11	0	SRR1970216
1130588	9180	Salmonella Enteritidis	Enteritidis	11	4	"5,2,3,7,6,6,11"	Salmonella enterica subsp. enterica serovar Enteritidis str. (98.93%)	nothing (0.00%)	24.01	11.1	100	6	0	SRR1969302
1130592	9181	Salmonella Enteritidis	Enteritidis	11	4	"5,2,3,7,6,6,11"	Salmonella enterica subsp. enterica serovar Enteritidis str. (99.85%)	nothing (0.00%)	25.89	8.7	100	6	0	SRR1967747
1130922	9182	Salmonella Enteritidis	Enteritidis	11	4	"5,2,3,7,6,6,11"	Salmonella enterica subsp. enterica serovar Enteritidis str. (99.81%)	nothing (0.00%)	29.81	7.4	100	11	0	SRR1967526
1130673	9183	Salmonella Enteritidis	Enteritidis	11	4	"5,2,3,7,6,6,11"	Salmonella enterica subsp. enterica serovar Enteritidis str. (99.03%)	nothing (0.00%)	30.7	5.7	100	18	0	SRR1967821
1132900	9184	Salmonella Enteritidis	Enteritidis	11	4	"5,2,3,7,6,6,11"	Salmonella enterica subsp. enterica serovar Enteritidis str. (99.02%)	nothing (0.00%)	34.58	8.9	100	17	0	SRR1969195
1130609	9185	Salmonella Enteritidis	Enteritidis	11	4	"5,2,3,7,6,6,11"	Salmonella enterica subsp. enterica serovar Enteritidis str. (98.89%)	nothing (0.00%)	49.36	6.8	100	15	0	SRR1969338
1130678	9186	Salmonella Enteritidis	Enteritidis	11	4	"5,2,3,7,6,6,11"	Salmonella enterica subsp. enterica serovar Enteritidis str. (99.84%)	nothing (0.00%)	17.98	14.3	100	6	0	SRR1965344
1130672	9196	Salmonella Enteritidis	Enteritidis	11	4	"5,2,3,7,6,6,11"	Salmonella enterica subsp. enterica serovar Enteritidis str. (99.85%)	nothing (0.00%)	23.49	13	100	7	0	SRR3049234
1130856	12110	Salmonella Enteritidis	Enteritidis	11	4	"5,2,3,7,6,6,11"	Salmonella enterica subsp. enterica serovar Enteritidis str. (99.00%)	nothing (0.00%)	20.14	9.1	100	7	I9,12:g,m:-	SRR1969291
1130935	12117	Salmonella Enteritidis	Enteritidis	11	4	"5,2,3,7,6,6,11"	Salmonella enterica subsp. enterica serovar Enteritidis str. (98.86%)	nothing (0.00%)	20.18	11.1	100	4	I9,12:g,m:-	SRR1966183
1130680	12129	Salmonella Enteritidis	Enteritidis	11	4	"5,2,3,7,6,6,11"	Salmonella enterica subsp. enterica serovar Enteritidis str. (98.88%)	nothing (0.00%)	26.83	12.5	100	10	0	SRR1966916
1130684	12130	Salmonella Enteritidis	Enteritidis	11	4	"5,2,3,7,6,6,11"	Salmonella enterica subsp. enterica serovar Enteritidis str. (99.85%)	nothing (0.00%)	31.93	9.1	100	6	0	SRR1968037
1131548	12131	Salmonella Enteritidis	Enteritidis	11	4	"5,2,3,7,6,6,11"	Salmonella enterica subsp. enterica serovar Enteritidis str. (99.21%)	nothing (0.00%)	19.23	9.1	100	7	I9,12:g,m:-	SRR1968985
1130656	12132	Salmonella Enteritidis	Enteritidis	11	4	"5,2,3,7,6,6,11"	Salmonella enterica subsp. enterica serovar Enteritidis str. (99.02%)	nothing (0.00%)	22.51	10	100	11	0	SRR1966797
1130914	12133	Salmonella Enteritidis	Enteritidis	11	4	"5,2,3,7,6,6,11"	Salmonella enterica subsp. enterica serovar Enteritidis str. (99.22%)	nothing (0.00%)	24.44	16.7	100	9	I9,12:g,m:-	SRR1967375
1130806	12140	Salmonella Enteritidis	Enteritidis	11	4	"5,2,3,7,6,6,11"	Salmonella enterica subsp. enterica serovar Enteritidis str. (99.80%)	nothing (0.00%)	22.26	9.5	100	7	I9,12:g,m:-	SRR1970227
1130804	12150	Salmonella Enteritidis	Enteritidis	11	4	"5,2,3,7,6,6,11"	Salmonella enterica subsp. enterica serovar Enteritidis str. (99.77%)	nothing (0.00%)	24.14	8.7	100	11	0	SRR1968015
1130921	12151	Salmonella Enteritidis	Enteritidis	11	4	"5,2,3,7,6,6,11"	Salmonella enterica subsp. enterica serovar Enteritidis str. (99.88%)	nothing (0.00%)	27.51	5.6	100	13	0	SRR1969720
1130805	12153	Salmonella Enteritidis	Enteritidis	11	4	"5,2,3,7,6,6,11"	Salmonella enterica subsp. enterica serovar Enteritidis str. (99.82%)	nothing (0.00%)	23.46	11.5	100	9	0	SRR1965376
1130802	12159	Salmonella Enteritidis	Enteritidis	11	4	"5,2,3,7,6,6,11"	Salmonella enterica subsp. enterica serovar Enteritidis str. (98.75%)	nothing (0.00%)	17.22	15.4	100	6	0	SRR1965543
1130854	14506	Salmonella Enteritidis	Enteritidis	11	4	"5,2,3,7,6,6,11"	Salmonella enterica subsp I enterica (99.91%)	nothing (0.00%)	29.63	8.3	100	14	0	SRR1966919
1130855	14507	Salmonella Enteritidis	Enteritidis	11	4	"5,2,3,7,6,6,11"	Salmonella enterica subsp I enterica (99.86%)	nothing (0.00%)	23.86	7.7	100	7	0	SRR1965746
1132894	14508	Salmonella Enteritidis	Enteritidis	11	4	"5,2,3,7,6,6,11"	Salmonella enterica subsp I enterica (99.64%)	nothing (0.00%)	15.85	10.5	100	8	0	SRR1966663
1131111	12171	Salmonella Enteritidis	Enteritidis	11	4	"5,2,3,7,6,6,11"	Salmonella enterica subsp. enterica serovar Enteritidis str. (98.98%)	nothing (0.00%)	22.49	15	100	12	I9,12:g,m:-	SRR1969419
1131213	13807	Salmonella Enteritidis	Enteritidis	11	4	"5,2,3,7,6,6,11"	Salmonella enterica subsp. enterica serovar Enteritidis str. (98.87%)	nothing (0.00%)	24.96	7.1	100	13	I9,12:g,m:-	SRR1969282
1131425	12183	Salmonella Enteritidis	Enteritidis	11	4	"5,2,3,7,6,6,11"	Salmonella enterica subsp. enterica serovar Enteritidis str. (99.74%)	nothing (0.00%)	32.06	6.7	100	11	I9,12:g,m:-	SRR1966422
1130910	12184	Salmonella Enteritidis	Enteritidis	11	4	"5,2,3,7,6,6,11"	Salmonella enterica subsp. enterica serovar Enteritidis str. (99.80%)	nothing (0.00%)	21.72	8.7	100	9	0	SRR1965887
1130916	13808	Salmonella Enteritidis	Enteritidis	11	4	"5,2,3,7,6,6,11"	Salmonella enterica subsp. enterica serovar Enteritidis str. (99.02%)	nothing (0.00%)	46.93	4.7	100	12	0	SRR1965404
1131295	12185	Salmonella Enteritidis	Enteritidis	11	4	"5,2,3,7,6,6,11"	Salmonella enterica subsp. enterica serovar Enteritidis str. (98.57%)	nothing (0.00%)	24.15	7.4	100	14	I9,12:g,m:-	SRR1967057
1131533	12186	Salmonella Enteritidis	Enteritidis	11	4	"5,2,3,7,6,6,11"	Salmonella enterica subsp. enterica serovar Enteritidis str. (99.24%)	nothing (0.00%)	28.23	5.9	100	13	I9,12:g,m:-	SRR1966338
1130925	12187	Salmonella Enteritidis	Enteritidis	11	4	"5,2,3,7,6,6,11"	Salmonella enterica subsp. enterica serovar Enteritidis str. (98.75%)	nothing (0.00%)	20.6	9.1	100	10	0	SRR1968252
1131188	12188	Salmonella Enteritidis	Enteritidis	11	4	"5,2,3,7,6,6,11"	Salmonella enterica subsp. enterica serovar Enteritidis str. (98.77%)	nothing (0.00%)	27.36	11.4	100	7	I9,12:g,m:-	SRR1969935
1131212	12189	Salmonella Enteritidis	Enteritidis	11	4	"5,2,3,7,6,6,11"	Salmonella enterica subsp. enterica serovar Enteritidis str. (98.82%)	nothing (0.00%)	33.83	10.5	100	6	I9,12:g,m:-	SRR1968839
1130932	12190	Salmonella Enteritidis	Enteritidis	11	4	"5,2,3,7,6,6,11"	Salmonella enterica subsp. enterica serovar Enteritidis str. (99.81%)	nothing (0.00%)	26.21	6.7	100	8	0	SRR1968307
1130936	12191	Salmonella Enteritidis	Enteritidis	183	4	"5,2,3,7,60,6,11"	Salmonella enterica subsp. enterica serovar Enteritidis str. (97.83%)	nothing (0.00%)	31.85	8.1	100	8	0	SRR1969624
1130969	12192	Salmonella Enteritidis	Enteritidis	11	4	"5,2,3,7,6,6,11"	Salmonella enterica subsp. enterica serovar Enteritidis str. (99.82%)	nothing (0.00%)	23.83	7.1	100	4	0	SRR1967754
1131436	14521	Salmonella Enteritidis	Enteritidis	11	4	"5,2,3,7,6,6,11"	Salmonella enterica subsp I enterica (99.93%)	nothing (0.00%)	20.02	9.1	100	10	I9,12:g,m:-	SRR1965345
1131203	14536	Salmonella Enteritidis	Enteritidis	11	4	"5,2,3,7,6,6,11"	Salmonella enterica subsp I enterica (99.78%)	nothing (0.00%)	27.95	9.1	100	12	0	SRR1968070
1131633	14537	Salmonella Enteritidis	Enteritidis	P3147	0	"*5,2,3,7,6,6,11"	Salmonella enterica subsp I enterica (99.80%)	nothing (0.00%)	15.74	15.4	100	4	I9,12:g,m:-	SRR1965567
1131380	14538	Salmonella Enteritidis	Enteritidis	11	4	"5,2,3,7,6,6,11"	Salmonella enterica subsp I enterica (99.84%)	nothing (0.00%)	13.44	25	100	3	I9,12:g,m:-	SRR1969900
1130952	14539	Salmonella Enteritidis	Enteritidis	11	4	"5,2,3,7,6,6,11"	Salmonella enterica subsp I enterica (99.73%)	nothing (0.00%)	20.74	9.5	100	9	0	SRR1968073
1131201	14540	Salmonella Enteritidis	Enteritidis	11	4	"5,2,3,7,6,6,11"	Salmonella enterica subsp I enterica (99.90%)	nothing (0.00%)	21.25	11.5	100	11	I9,12:g,m:-	SRR1968688
1131461	13385	Salmonella Enteritidis	Enteritidis	11	4	"5,2,3,7,6,6,11"	Salmonella enterica subsp. enterica serovar Enteritidis str. (99.22%)	nothing (0.00%)	19.13	9.1	100	10	I9,12:g,m:-	SRR1969936
1131306	13387	Salmonella Enteritidis	Enteritidis	11	4	"5,2,3,7,6,6,11"	Salmonella enterica subsp. enterica serovar Enteritidis str. (98.92%)	nothing (0.00%)	24.88	13.3	100	8	0	SRR1968024
1131459	13389	Salmonella Enteritidis	Enteritidis	11	4	"5,2,3,7,6,6,11"	Salmonella enterica subsp. enterica serovar Enteritidis str. (99.83%)	nothing (0.00%)	21.91	7.1	100	9	I9,12:g,m:-	SRR1968417
1131240	23449	Salmonella Enteritidis	Enteritidis	11	4	"5,2,3,7,6,6,11"	Salmonella enterica subsp I enterica (98.89%)	nothing (0.00%)	25.39	7.7	100	10	I9,12:g,m:-	SRR1968068
1131242	13396	Salmonella Enteritidis	Enteritidis	11	4	"5,2,3,7,6,6,11"	Salmonella enterica subsp. enterica serovar Enteritidis str. (98.94%)	nothing (0.00%)	35.67	9.1	100	10	I9,12:g,m:-	SRR1967458
1131465	13810	Salmonella Enteritidis	Enteritidis	11	4	"5,2,3,7,6,6,11"	Salmonella enterica subsp. enterica serovar Enteritidis str. (98.97%)	nothing (0.00%)	25	6.7	100	11	I9,12:g,m:-	SRR1969064
1131030	13811	Salmonella Enteritidis	Enteritidis	11	4	"5,2,3,7,6,6,11"	Salmonella enterica subsp. enterica serovar Enteritidis str. (99.88%)	nothing (0.00%)	24.28	10	100	10	0	SRR1967599
1131376	13400	Salmonella Enteritidis	Enteritidis	11	4	"5,2,3,7,6,6,11"	Salmonella enterica subsp. enterica serovar Enteritidis str. (98.94%)	nothing (0.00%)	27.42	26.3	100	9	I9,12:g,m:-	SRR1969982
1132042	13414	Salmonella Enteritidis	Enteritidis	P3147	4	"*5,2,3,7,6,6,11"	Salmonella enterica subsp. enterica serovar Enteritidis str. (99.01%)	nothing (0.00%)	27.26	9.1	100	10	I9,12:g,m:-	SRR1968949
1131450	13416	Salmonella Enteritidis	Enteritidis	11	4	"5,2,3,7,6,6,11"	Salmonella enterica subsp. enterica serovar Enteritidis str. (98.72%)	Escherichia coli K 12 substr W3110 uid161931 (86.06%)	17.21	39.1	100	7	I9,12:g,m:-	SRR1965202
1131352	14868	Salmonella Enteritidis	Enteritidis	11	4	"5,2,3,7,6,6,11"	Salmonella enterica subsp I enterica (98.88%)	nothing (0.00%)	33.02	6.4	100	15	0	SRR1965794
1131414	13429	Salmonella Enteritidis	Enteritidis	11	4	"5,2,3,7,6,6,11"	Salmonella enterica subsp. enterica serovar Enteritidis str. (99.84%)	nothing (0.00%)	32.38	7.7	100	14	I9,12:g,m:-	SRR1965796
1131211	13430	Salmonella Enteritidis	Enteritidis	11	4	"5,2,3,7,6,6,11"	Salmonella enterica subsp. enterica serovar Enteritidis str. (99.02%)	nothing (0.00%)	33.63	4.8	100	18	0	SRR1969819
1131304	13431	Salmonella Enteritidis	Enteritidis	11	4	"5,2,3,7,6,6,11"	Salmonella enterica subsp. enterica serovar Enteritidis str. (99.03%)	Escherichia coli FVEC1412 (81.35%)	29.61	28	100	16	0	SRR1967020
1131415	13432	Salmonella Enteritidis	Enteritidis	11	4	"5,2,3,7,6,6,11"	Salmonella enterica subsp. enterica serovar Enteritidis str. (99.82%)	nothing (0.00%)	23.92	12.5	100	7	I9,12:g,m:-	SRR1969194
1131530	14870	Salmonella Enteritidis	Enteritidis	11	4	"5,2,3,7,6,6,11"	Salmonella enterica subsp I enterica (99.81%)	nothing (0.00%)	27.43	6.1	100	8	I9,12:g,m:-	SRR1969187
1131368	13834	Salmonella Enteritidis	Enteritidis	11	4	"5,2,3,7,6,6,11"	Salmonella enterica subsp. enterica serovar Enteritidis str. (99.03%)	nothing (0.00%)	33.02	9.1	100	13	0	SRR1965336
1131443	13835	Salmonella Enteritidis	Enteritidis	11	4	"5,2,3,7,6,6,11"	Salmonella enterica subsp. enterica serovar Enteritidis str. (99.86%)	nothing (0.00%)	26.6	5.3	100	12	I9,12:g,m:-	SRR1968807
1131292	14875	Salmonella Enteritidis	Enteritidis	11	4	"5,2,3,7,6,6,11"	Salmonella enterica subsp I enterica (98.91%)	nothing (0.00%)	31.37	6.3	100	13	0	SRR1966084
1131623	14883	Salmonella Enteritidis	Enteritidis	11	4	"5,2,3,7,6,6,11"	Salmonella enterica subsp I enterica (98.88%)	nothing (0.00%)	30.26	10.8	100	11	I9,12:g,m:-	SRR1967905
1131491	14895	Salmonella Enteritidis	Enteritidis	11	4	"5,2,3,7,6,6,11"	Salmonella enterica subsp I enterica (98.80%)	nothing (0.00%)	20.62	9.5	100	9	I9,12:g,m:-	SRR1967335
1131311	14896	Salmonella Enteritidis	Enteritidis	11	4	"5,2,3,7,6,6,11"	Salmonella enterica subsp I enterica (98.89%)	nothing (0.00%)	35.67	7.5	100	22	0	SRR1970160
1131972	14897	Salmonella Enteritidis	Enteritidis	11	4	"5,2,3,7,6,6,11"	Salmonella enterica subsp I enterica (99.45%)	Escherichia coli clone D i2 uid162047 (89.18%)	15.82	40	100	8	I9,12:g,m:-	SRR1968534
1131300	14899	Salmonella Enteritidis	Enteritidis	11	4	"5,2,3,7,6,6,11"	Salmonella enterica subsp I enterica (98.83%)	nothing (0.00%)	32.67	8	100	18	0	SRR1967763
1131353	14922	Salmonella Enteritidis	Enteritidis	11	4	"5,2,3,7,6,6,11"	Salmonella enterica subsp I enterica (98.88%)	nothing (0.00%)	33.6	9.1	100	9	0	SRR1967590
1131661	13856	Salmonella Enteritidis	Enteritidis	11	4	"5,2,3,7,6,6,11"	Salmonella enterica subsp. enterica serovar Enteritidis str. (98.89%)	nothing (0.00%)	23.46	7.4	100	8	0	SRR1968297
1131433	13857	Salmonella Enteritidis	Enteritidis	11	4	"5,2,3,7,6,6,11"	Salmonella enterica subsp. enterica serovar Enteritidis str. (99.89%)	nothing (0.00%)	31.43	8.6	100	18	0	SRR1968463
1131434	13859	Salmonella Enteritidis	Enteritidis	11	4	"5,2,3,7,6,6,11"	Salmonella enterica subsp. enterica serovar Enteritidis str. (99.93%)	nothing (0.00%)	30.38	9.6	100	14	0	SRR1968845
1131536	13860	Salmonella Enteritidis	Enteritidis	11	4	"5,2,3,7,6,6,11"	Salmonella enterica subsp. enterica serovar Enteritidis str. (99.03%)	nothing (0.00%)	32.85	9.1	100	10	0	SRR1966199
1131607	13861	Salmonella Enteritidis	Enteritidis	11	4	"5,2,3,7,6,6,11"	Salmonella enterica subsp. enterica serovar Enteritidis str. (99.83%)	nothing (0.00%)	27.26	5.9	100	8	I9,12:g,m:-	SRR1968851
1131480	15207	Salmonella Enteritidis	Enteritidis	11	4	"5,2,3,7,6,6,11"	Salmonella enterica subsp I enterica (99.82%)	nothing (0.00%)	30.2	7.9	100	12	0	SRR3049356
1131753	15208	Salmonella Enteritidis	Enteritidis	11	4	"5,2,3,7,6,6,11"	Salmonella enterica subsp I enterica (99.57%)	Morganella morganii subsp. morganii KT (77.11%)	10.75	20	100	1	I9,12:g,m:-	SRR3048863
1131486	15209	Salmonella Enteritidis	Enteritidis	11	4	"5,2,3,7,6,6,11"	Salmonella enterica subsp I enterica (99.92%)	nothing (0.00%)	29.51	13.5	100	12	0	SRR3049445
1131754	15210	Salmonella Enteritidis	Enteritidis	11	4	"5,2,3,7,6,6,11"	Salmonella enterica subsp I enterica (98.86%)	Escherichia coli clone D i2 uid162047 (43.01%)	25.34	16.1	100	14	I9,12:g,m:-	SRR3049238
1131636	15211	Salmonella Enteritidis	Enteritidis	11	4	"5,2,3,7,6,6,11"	Salmonella enterica subsp I enterica (98.97%)	nothing (0.00%)	26.59	10.3	100	8	0	SRR3049058
1131554	15230	Salmonella Enteritidis	Enteritidis	11	4	"5,2,3,7,6,6,11"	Salmonella enterica subsp I enterica (99.93%)	nothing (0.00%)	22.18	15.8	100	13	I9,12:g,m:-	SRR3049378
1131744	15234	Salmonella Enteritidis	Enteritidis	77	0	"10,39,41,39,5,19,39"	Salmonella enterica subsp I enterica (86.53%)	nothing (0.00%)	20.05	10.5	100	6	I9,12:g,m:-	SRR3048848
1131545	15236	Salmonella Enteritidis	Enteritidis	11	4	"5,2,3,7,6,6,11"	Salmonella enterica subsp I enterica (98.86%)	nothing (0.00%)	20.43	7.1	100	11	0	SRR3048680
1132035	15238	Salmonella Enteritidis	Enteritidis	11	4	"5,2,3,7,6,6,11"	Salmonella enterica subsp I enterica (98.95%)	nothing (0.00%)	24.79	11.8	100	10	I9,12:g,m:-	SRR3048703
1131546	15239	Salmonella Enteritidis	Enteritidis	11	4	"5,2,3,7,6,6,11"	Salmonella enterica subsp I enterica (99.94%)	nothing (0.00%)	27.62	12.5	100	11	0	SRR3049213
1131947	15240	Salmonella Enteritidis	Enteritidis	11	4	"5,2,3,7,6,6,11"	Salmonella enterica subsp I enterica (99.76%)	nothing (0.00%)	16.82	11.1	100	8	I9,12:g,m:-	SRR3049931
1131902	15241	Salmonella Enteritidis	Enteritidis	183	4	"5,2,3,7,60,6,11"	Salmonella enterica subsp I enterica (98.66%)	nothing (0.00%)	24.54	12.5	100	12	0	SRR3048704
1131541	15242	Salmonella Enteritidis	Enteritidis	11	4	"5,2,3,7,6,6,11"	Salmonella enterica subsp I enterica (98.85%)	nothing (0.00%)	17.76	10	100	4	0	SRR3048529
1131542	15243	Salmonella Enteritidis	Enteritidis	11	4	"5,2,3,7,6,6,11"	Salmonella enterica subsp I enterica (99.95%)	nothing (0.00%)	25.65	6.3	100	11	0	SRR3049395
1131543	15244	Salmonella Enteritidis	Enteritidis	11	4	"5,2,3,7,6,6,11"	Salmonella enterica subsp I enterica (98.91%)	nothing (0.00%)	21.78	15	100	9	0	SRR3049192
1131664	14099	Salmonella Enteritidis	Enteritidis	11	4	"5,2,3,7,6,6,11"	Salmonella enterica subsp. enterica serovar Enteritidis str. (99.73%)	nothing (0.00%)	14.38	11.1	100	3	0	SRR1967422
1131790	15256	Salmonella Enteritidis	Enteritidis	11	4	"5,2,3,7,6,6,11"	Salmonella enterica subsp I enterica (99.90%)	nothing (0.00%)	16.2	12.5	100	7	0	SRR3049697
1131798	14119	Salmonella Enteritidis	Enteritidis	11	4	"5,2,3,7,6,6,11"	Salmonella enterica subsp. enterica serovar Enteritidis str. (99.70%)	nothing (0.00%)	12.53	9.1	100	3	I9,12:g,m:-	SRR1967539
1131807	14125	Salmonella Enteritidis	Enteritidis	11	4	"5,2,3,7,6,6,11"	Salmonella enterica subsp. enterica serovar Enteritidis str. (98.95%)	nothing (0.00%)	20.2	12.5	100	6	I9,12:g,m:-	SRR1966388
1131802	14126	Salmonella Enteritidis	Enteritidis	11	4	"5,2,3,7,6,6,11"	Salmonella enterica subsp. enterica serovar Enteritidis str. (99.76%)	nothing (0.00%)	14.72	11.1	100	7	I9,12:g,m:-	SRR1967907
1131679	14128	Salmonella Enteritidis	Enteritidis	11	4	"5,2,3,7,6,6,11"	Salmonella enterica subsp. enterica serovar Enteritidis str. (99.82%)	nothing (0.00%)	21.94	14.3	100	6	0	SRR1966935
1131618	14129	Salmonella Enteritidis	Enteritidis	11	4	"5,2,3,7,6,6,11"	Salmonella enterica subsp. enterica serovar Enteritidis str. (99.80%)	nothing (0.00%)	21.65	8.3	100	5	0	SRR1965973
1131954	14130	Salmonella Enteritidis	Enteritidis	11	4	"5,2,3,7,6,6,11"	Salmonella enterica subsp. enterica serovar Enteritidis str. (98.70%)	nothing (0.00%)	22.15	9.5	100	7	I9,12:g,m:-	SRR1965481
1131739	14131	Salmonella Enteritidis	Enteritidis	11	4	"5,2,3,7,6,6,11"	Salmonella enterica subsp. enterica serovar Enteritidis str. (99.74%)	nothing (0.00%)	16.74	16.7	100	3	0	SRR1969761
1131619	14132	Salmonella Enteritidis	Enteritidis	11	4	"5,2,3,7,6,6,11"	Salmonella enterica subsp. enterica serovar Enteritidis str. (99.81%)	nothing (0.00%)	15.83	16.7	100	6	0	SRR1968853
1131740	14133	Salmonella Enteritidis	Enteritidis	11	4	"5,2,3,7,6,6,11"	Salmonella enterica subsp. enterica serovar Enteritidis str. (99.81%)	nothing (0.00%)	22.66	7.4	100	11	0	SRR1969011
1131620	14134	Salmonella Enteritidis	Enteritidis	11	4	"5,2,3,7,6,6,11"	Salmonella enterica subsp. enterica serovar Enteritidis str. (98.47%)	nothing (0.00%)	13.32	14.3	100	3	0	SRR3049853
1131741	14135	Salmonella Enteritidis	Enteritidis	183	4	"5,2,3,7,60,6,11"	Salmonella enterica subsp. enterica serovar Enteritidis str. (97.85%)	nothing (0.00%)	21.26	8.3	100	9	0	SRR1966425
1131742	14136	Salmonella Enteritidis	Enteritidis	11	4	"5,2,3,7,6,6,11"	Salmonella enterica subsp. enterica serovar Enteritidis str. (99.81%)	nothing (0.00%)	19.43	7.1	100	4	0	SRR1966510
1132206	18645	Salmonella Enteritidis	Enteritidis	11	4	5,2,3,7,6,6,11	Salmonella enterica subsp I enterica (99.68%)	nothing (0.00%)	11.72	12.5	100	0	I9,12:g,m:-	SRR3049310
1131673	18607	Salmonella Enteritidis	Enteritidis	11	4	5,2,3,7,6,6,11	Salmonella enterica subsp I enterica (99.92%)	nothing (0.00%)	23.75	6.1	100	8	0	SRR3048552
1131675	18637	Salmonella Enteritidis	Enteritidis	11	4	5,2,3,7,6,6,11	Salmonella enterica subsp I enterica (98.76%)	nothing (0.00%)	18.95	15.4	100	9	0	SRR3049316
1131676	18638	Salmonella Enteritidis	Enteritidis	11	4	5,2,3,7,6,6,11	Salmonella enterica subsp I enterica (98.62%)	nothing (0.00%)	17.48	13	100	3	0	SRR3049533
1132031	18627	Salmonella Enteritidis	Enteritidis	11	4	5,2,3,7,6,6,11	Salmonella enterica subsp I enterica (98.85%)	nothing (0.00%)	30.12	8.1	100	6	I9,12:g,m:-	SRR3049698
1132040	18667	Salmonella Enteritidis	Enteritidis	11	4	5,2,3,7,6,6,11	Salmonella enterica subsp I enterica (99.96%)	nothing (0.00%)	43.21	8.5	100	14	I9,12:g,m:-	SRR3049528
1131730	18659	Salmonella Enteritidis	Enteritidis	11	4	5,2,3,7,6,6,11	Salmonella enterica subsp I enterica (99.96%)	nothing (0.00%)	35.3	8.3	100	6	0	SRR3048990
1131793	18660	Salmonella Enteritidis	Enteritidis	11	4	5,2,3,7,6,6,11	Salmonella enterica subsp I enterica (99.95%)	nothing (0.00%)	31.38	5.6	100	14	0	SRR3048799
1131731	18661	Salmonella Enteritidis	Enteritidis	11	4	5,2,3,7,6,6,11	Salmonella enterica subsp I enterica (98.89%)	nothing (0.00%)	34.09	6.7	100	11	0	SRR3049611
1131814	21065	Salmonella Enteritidis	Enteritidis	11	4	5,2,3,7,6,6,11	Salmonella enterica subsp I enterica (98.77%)	nothing (0.00%)	22.01	10	100	10	I9,12:g,m:-	SRR3049778
1131975	21068	Salmonella Enteritidis	Enteritidis	11	4	5,2,3,7,6,6,11	Salmonella enterica subsp I enterica (99.74%)	nothing (0.00%)	24.32	8	100	6	I9,12:g,m:-	SRR3048808
1131812	21084	Salmonella Enteritidis	Enteritidis	11	4	5,2,3,7,6,6,11	Salmonella enterica subsp I enterica (99.82%)	nothing (0.00%)	28.15	8.7	100	15	0	SRR3049562
1131808	21085	Salmonella Enteritidis	Enteritidis	11	4	5,2,3,7,6,6,11	Salmonella enterica subsp I enterica (98.80%)	nothing (0.00%)	23.51	11.8	100	7	0	SRR3048840
1131809	21086	Salmonella Enteritidis	Enteritidis	11	4	5,2,3,7,6,6,11	Salmonella enterica subsp I enterica (98.85%)	nothing (0.00%)	32.95	7.1	100	10	0	SRR3049017
1131810	21087	Salmonella Enteritidis	Enteritidis	11	4	5,2,3,7,6,6,11	Salmonella enterica subsp I enterica (98.79%)	nothing (0.00%)	28.63	8.3	100	11	0	SRR3049585
1131811	21088	Salmonella Enteritidis	Enteritidis	11	4	5,2,3,7,6,6,11	Salmonella enterica subsp I enterica (99.89%)	nothing (0.00%)	33.94	7.7	100	12	I9,12:g,m:-	SRR3048902
1131805	21089	Salmonella Enteritidis	Enteritidis	11	4	5,2,3,7,6,6,11	Salmonella enterica subsp I enterica (99.89%)	nothing (0.00%)	25.77	11.1	100	5	0	SRR3049838
1132104	21090	Salmonella Enteritidis	Enteritidis	183	4	5,2,3,7,60,6,11	Salmonella enterica subsp I enterica (98.29%)	nothing (0.00%)	53.02	5.1	100	22	0	SRR3048712
1132200	21091	Salmonella Enteritidis	Enteritidis	11	4	5,2,3,7,6,6,11	Salmonella enterica subsp I enterica (98.73%)	nothing (0.00%)	21.11	16.7	100	5	0	SRR3048975
1132033	18513	Salmonella Enteritidis	Enteritidis	11	4	5,2,3,7,6,6,11	Salmonella enterica subsp I enterica (99.80%)	nothing (0.00%)	24.01	11.1	100	10	I9,12:g,m:-	SRR3049599
1131878	18523	Salmonella Enteritidis	Enteritidis	11	4	5,2,3,7,6,6,11	Salmonella enterica subsp I enterica (98.56%)	nothing (0.00%)	16.51	14.3	100	3	0	SRR3049196
1131881	18524	Salmonella Enteritidis	Enteritidis	11	4	5,2,3,7,6,6,11	Salmonella enterica subsp I enterica (98.59%)	nothing (0.00%)	17.83	14.3	100	5	0	SRR3049288
1131888	18525	Salmonella Enteritidis	Enteritidis	11	4	5,2,3,7,6,6,11	Salmonella enterica subsp I enterica (98.70%)	nothing (0.00%)	18.77	11.1	100	7	0	SRR3048861
1132114	18526	Salmonella Enteritidis	Enteritidis	11	4	5,2,3,7,6,6,11	Salmonella enterica subsp I enterica (99.30%)	nothing (0.00%)	16.29	18.2	100	3	I9,12:g,m:-	SRR3049881
1132296	18527	Salmonella Enteritidis	Enteritidis	11	4	5,2,3,7,6,6,11	Salmonella enterica subsp I enterica (99.82%)	nothing (0.00%)	19.8	6.9	100	10	I9,12:g,m:-	SRR3048858
1131900	18528	Salmonella Enteritidis	Enteritidis	11	4	5,2,3,7,6,6,11	Salmonella enterica subsp I enterica (99.93%)	nothing (0.00%)	32.19	7.1	100	13	0	SRR3049508
1131905	18529	Salmonella Enteritidis	Enteritidis	11	4	5,2,3,7,6,6,11	Salmonella enterica subsp I enterica (98.43%)	nothing (0.00%)	16.55	12.5	100	5	0	SRR3049063
1132553	18530	Salmonella Enteritidis	Enteritidis	77	0	10,39,41,39,5,19,39	Salmonella enterica subsp I enterica (85.25%)	nothing (0.00%)	20.13	6.7	100	8	I9,12:g,m:-	SRR3049035
1131913	18531	Salmonella Enteritidis	Enteritidis	11	4	5,2,3,7,6,6,11	Salmonella enterica subsp I enterica (98.89%)	nothing (0.00%)	12.19	9.1	100	5	0	SRR3049367
1132005	18532	Salmonella Enteritidis	Enteritidis	11	4	5,2,3,7,6,6,11	Salmonella enterica subsp I enterica (99.91%)	nothing (0.00%)	28.15	7.7	100	6	0	SRR3049204
1132284	18533	Salmonella Enteritidis	Enteritidis	11	4	5,2,3,7,6,6,11	Salmonella enterica subsp I enterica (99.65%)	nothing (0.00%)	23.46	12.5	100	6	I9,12:g,m:-	SRR3049640
1131959	22207	Salmonella Enteritidis	Enteritidis	11	4	"5,2,3,7,6,6,11"	Salmonella enterica subsp I enterica (98.75%)	nothing (0.00%)	16.08	12.5	100	3	I9,12:g,m:-	SRR1967056
1131960	20902	Salmonella Enteritidis	Enteritidis	11	4	5,2,3,7,6,6,11	Salmonella enterica subsp I enterica (99.87%)	nothing (0.00%)	22.21	14.3	100	6	I9,12:g,m:-	SRR3049564
1131961	20903	Salmonella Enteritidis	Enteritidis	11	4	5,2,3,7,6,6,11	Salmonella enterica subsp I enterica (99.92%)	nothing (0.00%)	20.13	12.5	100	3	I9,12:g,m:-	SRR3049061
1131956	21762	Salmonella Enteritidis	Enteritidis	11	4	"5,2,3,7,6,6,11"	Salmonella enterica subsp I enterica (98.91%)	nothing (0.00%)	52.68	8.9	100	13	0	SRR1965123
1131957	21763	Salmonella Enteritidis	Enteritidis	11	4	"5,2,3,7,6,6,11"	Salmonella enterica subsp I enterica (98.90%)	nothing (0.00%)	35.89	8.3	100	10	0	SRR1966318
1132006	21764	Salmonella Enteritidis	Enteritidis	11	4	"5,2,3,7,6,6,11"	Salmonella enterica subsp I enterica (98.89%)	nothing (0.00%)	22.86	10.7	100	7	0	SRR1966899
1132371	18546	Salmonella Enteritidis	Enteritidis	11	4	5,2,3,7,6,6,11	Salmonella enterica subsp I enterica (98.88%)	nothing (0.00%)	33.53	4.3	100	17	0	SRR3049742
1132205	18547	Salmonella Enteritidis	Enteritidis	11	4	5,2,3,7,6,6,11	Salmonella enterica subsp I enterica (98.39%)	Morganella morganii subsp. morganii KT (79.79%)	13.62	20	100	3	0	SRR3049747
1132117	18548	Salmonella Enteritidis	Enteritidis	11	4	5,2,3,7,6,6,11	Salmonella enterica subsp I enterica (96.25%)	Proteus mirabilis C05028 (83.70%)	10.06	25	100	2	0	SRR3048787
1132065	18550	Salmonella Enteritidis	Enteritidis	11	4	5,2,3,7,6,6,11	Salmonella enterica subsp I enterica (99.79%)	nothing (0.00%)	33.7	6.1	100	7	0	SRR3049715
1132066	39435	Salmonella Enteritidis	Enteritidis	11	4	"5,2,3,7,6,6,11"	Salmonella enterica subsp I enterica (99.88%)	nothing (0.00%)	30.92	12.5	100	6	0	SRR1968577
1132099	18553	Salmonella Enteritidis	Enteritidis	11	4	5,2,3,7,6,6,11	Salmonella enterica subsp I enterica (98.71%)	nothing (0.00%)	19.96	7.4	100	9	0	SRR3049932
1132000	18554	Salmonella Enteritidis	Enteritidis	11	4	5,2,3,7,6,6,11	Salmonella enterica subsp I enterica (98.65%)	nothing (0.00%)	19.33	9.1	100	9	0	SRR3049366
1132105	18555	Salmonella Enteritidis	Enteritidis	11	4	5,2,3,7,6,6,11	Salmonella enterica subsp I enterica (98.88%)	nothing (0.00%)	35.29	5.7	100	15	0	SRR3049265
1132266	18556	Salmonella Enteritidis	Enteritidis	11	4	5,2,3,7,6,6,11	Salmonella enterica subsp I enterica (98.89%)	nothing (0.00%)	34.37	5.4	100	19	0	SRR3049743
1132409	18557	Salmonella Enteritidis	Enteritidis	11	4	5,2,3,7,6,6,11	Salmonella enterica subsp I enterica (98.53%)	nothing (0.00%)	17.81	9.1	100	5	0	SRR3048580
1132184	18572	Salmonella Enteritidis	Enteritidis	11	4	5,2,3,7,6,6,11	Salmonella enterica subsp I enterica (98.87%)	nothing (0.00%)	32.22	15.4	100	8	I9,12:g,m:-	SRR3048718
1132310	39436	Salmonella Enteritidis	Enteritidis	11	4	"5,2,3,7,6,6,11"	Salmonella enterica subsp I enterica (99.88%)	nothing (0.00%)	21.32	9.7	100	5	I9,12:g,m:-	SRR1967270
1132215	18577	Salmonella Enteritidis	Enteritidis	11	4	5,2,3,7,6,6,11	Salmonella enterica subsp I enterica (98.84%)	nothing (0.00%)	27.46	8.3	100	6	I9,12:g,m:-	SRR3049240
1132312	18578	Salmonella Enteritidis	Enteritidis	183	4	5,2,3,7,60,6,11	Salmonella enterica subsp I enterica (98.27%)	nothing (0.00%)	31.38	5.9	100	9	I9,12:g,m:-	SRR3049205
1132218	18579	Salmonella Enteritidis	Enteritidis	11	4	5,2,3,7,6,6,11	Salmonella enterica subsp I enterica (99.87%)	nothing (0.00%)	34.21	7.7	100	12	I9,12:g,m:-	SRR3049391
1132129	18588	Salmonella Enteritidis	Enteritidis	11	4	5,2,3,7,6,6,11	Salmonella enterica subsp I enterica (98.88%)	nothing (0.00%)	37.86	6.5	100	6	0	SRR3049073
1132098	39437	Salmonella Enteritidis	Enteritidis	11	4	"5,2,3,7,6,6,11"	Salmonella enterica subsp I enterica (99.91%)	nothing (0.00%)	28.64	11.8	100	12	0	SRR1968414
1132102	18589	Salmonella Enteritidis	Enteritidis	11	4	5,2,3,7,6,6,11	Salmonella enterica subsp I enterica (98.68%)	nothing (0.00%)	25.94	11.1	100	6	0	SRR3048912
1132106	18590	Salmonella Enteritidis	Enteritidis	11	4	5,2,3,7,6,6,11	Salmonella enterica subsp I enterica (99.80%)	nothing (0.00%)	20.5	10.5	100	8	0	SRR3049307
1132300	21096	Salmonella Enteritidis	Enteritidis	11	4	5,2,3,7,6,6,11	Salmonella enterica subsp I enterica (99.85%)	nothing (0.00%)	22.08	9.1	100	9	I9,12:g,m:-	SRR3049397
1132179	21102	Salmonella Enteritidis	Enteritidis	11	4	5,2,3,7,6,6,11	Salmonella enterica subsp I enterica (99.73%)	nothing (0.00%)	22.41	9.7	100	11	I9,12:g,m:	SRR3049087
1132101	21113	Salmonella Enteritidis	Enteritidis	11	4	5,2,3,7,6,6,11	Salmonella enterica subsp I enterica (98.85%)	nothing (0.00%)	42.07	6.9	100	15	0	SRR3049901
1132107	21114	Salmonella Enteritidis	Enteritidis	11	4	5,2,3,7,6,6,11	Salmonella enterica subsp I enterica (98.79%)	nothing (0.00%)	25.03	12.5	100	6	0	SRR3049844
1132108	21115	Salmonella Enteritidis	Enteritidis	11	4	5,2,3,7,6,6,11	Salmonella enterica subsp I enterica (98.81%)	nothing (0.00%)	26.59	7.7	100	11	0	SRR3049939
1132113	21116	Salmonella Enteritidis	Enteritidis	11	4	5,2,3,7,6,6,11	Salmonella enterica subsp I enterica (98.69%)	nothing (0.00%)	33.56	6.7	100	12	0	SRR3049304
1132116	21767	Salmonella Enteritidis	Enteritidis	11	4	"5,2,3,7,6,6,11"	Salmonella enterica subsp I enterica (98.91%)	nothing (0.00%)	32.46	7.3	100	14	0	SRR1967796
1132128	21117	Salmonella Enteritidis	Enteritidis	11	4	5,2,3,7,6,6,11	Salmonella enterica subsp I enterica (98.82%)	nothing (0.00%)	25.39	11.1	100	10	0	SRR3049094
1132478	21118	Salmonella Enteritidis	Enteritidis	11	4	5,2,3,7,6,6,11	Salmonella enterica subsp I enterica (99.76%)	nothing (0.00%)	25.25	5.6	100	5	I9,12:g,m:-	SRR3049031
1132180	21119	Salmonella Enteritidis	Enteritidis	11	4	5,2,3,7,6,6,11	Salmonella enterica subsp I enterica (98.77%)	nothing (0.00%)	27.81	8.3	100	8	0	SRR3049092
1132185	21120	Salmonella Enteritidis	Enteritidis	11	4	5,2,3,7,6,6,11	Salmonella enterica subsp I enterica (98.59%)	nothing (0.00%)	17.14	11.1	100	6	0	SRR3049851
1132193	21121	Salmonella Enteritidis	Enteritidis	11	4	5,2,3,7,6,6,11	Salmonella enterica subsp I enterica (99.91%)	nothing (0.00%)	38.38	7.7	100	9	0	SRR3049665
1132111	21122	Salmonella Enteritidis	Enteritidis	11	4	5,2,3,7,6,6,11	Salmonella enterica subsp I enterica (99.91%)	nothing (0.00%)	30.39	11.5	100	6	0	SRR3048883
1132119	21768	Salmonella Enteritidis	Enteritidis	11	4	"5,2,3,7,6,6,11"	Salmonella enterica subsp I enterica (99.91%)	nothing (0.00%)	52.23	6	100	16	0	SRR1965121
1132551	21124	Salmonella Enteritidis	Enteritidis	11	4	5,2,3,7,6,6,11	Salmonella enterica subsp I enterica (99.77%)	nothing (0.00%)	30.15	7.4	100	13	I9,12:g,m:-	SRR3049056
1132609	21125	Salmonella Enteritidis	Enteritidis	11	4	5,2,3,7,6,6,11	Salmonella enterica subsp I enterica (99.28%)	Escherichia coli clone D i2 uid162047 (74.31%)	12.04	43.8	100	4	I9,12:g,m:-	SRR3048724
1132363	39438	Salmonella Enteritidis	Enteritidis	11	4	"5,2,3,7,6,6,11"	Salmonella enterica subsp I enterica (98.90%)	nothing (0.00%)	36.92	6.1	100	11	0	SRR1966693
1132391	21126	Salmonella Enteritidis	Enteritidis	11	4	5,2,3,7,6,6,11	Salmonella enterica subsp I enterica (99.73%)	nothing (0.00%)	22.15	7.1	100	8	0	SRR3049271
1132423	21132	Salmonella Enteritidis	Enteritidis	11	4	5,2,3,7,6,6,11	Salmonella enterica subsp I enterica (98.76%)	nothing (0.00%)	19.9	9.5	100	6	0	SRR3048999
1132305	20909	Salmonella Enteritidis	Enteritidis	11	4	5,2,3,7,6,6,11	Salmonella enterica subsp I enterica (98.91%)	nothing (0.00%)	38.3	9.5	100	19	I9,12:g,m:-	SRR3049104
1132304	20913	Salmonella Enteritidis	Enteritidis	11	4	5,2,3,7,6,6,11	Salmonella enterica subsp I enterica (99.92%)	nothing (0.00%)	20.68	11.1	100	10	I9,12:g,m:-	SRR3049217
1132182	20923	Salmonella Enteritidis	Enteritidis	11	4	5,2,3,7,6,6,11	Salmonella enterica subsp I enterica (98.89%)	nothing (0.00%)	28.04	7.7	100	9	0	SRR3048806
1132299	21769	Salmonella Enteritidis	Enteritidis	11	4	"5,2,3,7,6,6,11"	Salmonella enterica subsp I enterica (98.90%)	nothing (0.00%)	48.41	8.7	100	19	0	SRR1970283
1132543	20924	Salmonella Enteritidis	Enteritidis	11	4	5,2,3,7,6,6,11	Salmonella enterica subsp I enterica (99.79%)	nothing (0.00%)	23.2	7.1	100	6	I9,12:g,m:-	SRR3049363
1132202	21770	Salmonella Enteritidis	Enteritidis	11	4	"5,2,3,7,6,6,11"	Salmonella enterica subsp I enterica (98.90%)	nothing (0.00%)	32.11	8.7	100	10	0	SRR1967228
1132207	20925	Salmonella Enteritidis	Enteritidis	11	4	5,2,3,7,6,6,11	Salmonella enterica subsp I enterica (98.68%)	nothing (0.00%)	33.29	5	100	12	0	SRR3049443
1132210	20926	Salmonella Enteritidis	Enteritidis	11	4	5,2,3,7,6,6,11	Salmonella enterica subsp I enterica (98.85%)	nothing (0.00%)	34.46	7.7	100	10	0	SRR3049503
1132212	20927	Salmonella Enteritidis	Enteritidis	11	4	5,2,3,7,6,6,11	Salmonella enterica subsp I enterica (98.89%)	nothing (0.00%)	23.71	8.7	100	5	0	SRR3049543
1132355	20928	Salmonella Enteritidis	Enteritidis	11	4	5,2,3,7,6,6,11	Salmonella enterica subsp I enterica (99.96%)	nothing (0.00%)	47.42	4.9	100	19	0	SRR3049080
1132298	20929	Salmonella Enteritidis	Enteritidis	11	4	5,2,3,7,6,6,11	Salmonella enterica subsp I enterica (98.89%)	nothing (0.00%)	34.61	5.3	100	8	0	SRR3049502
1132585	20930	Salmonella Enteritidis	Enteritidis	11	4	5,2,3,7,6,6,11	Salmonella enterica subsp I enterica (99.91%)	nothing (0.00%)	20.32	9.1	100	8	I9,12:g,m:-	SRR3048935
1132181	20931	Salmonella Enteritidis	Enteritidis	11	4	5,2,3,7,6,6,11	Salmonella enterica subsp I enterica (98.90%)	nothing (0.00%)	35.97	6.4	100	15	0	SRR3048801
1132183	20932	Salmonella Enteritidis	Enteritidis	11	4	5,2,3,7,6,6,11	Salmonella enterica subsp I enterica (99.83%)	nothing (0.00%)	32.04	6.3	100	15	0	SRR3049351
1132189	20933	Salmonella Enteritidis	Enteritidis	11	4	5,2,3,7,6,6,11	Salmonella enterica subsp I enterica (98.87%)	nothing (0.00%)	45.68	4.6	100	22	0	SRR3048853
1132365	20938	Salmonella Enteritidis	Enteritidis	11	4	5,2,3,7,6,6,11	Salmonella enterica subsp I enterica (99.95%)	nothing (0.00%)	35	8.3	100	14	0	SRR3048780
1132267	21776	Salmonella Enteritidis	Enteritidis	11	4	"5,2,3,7,6,6,11"	Salmonella enterica subsp I enterica (98.60%)	nothing (0.00%)	12.4	16.7	100	4	0	SRR1967099
1132268	21777	Salmonella Enteritidis	Enteritidis	11	4	"5,2,3,7,6,6,11"	Salmonella enterica subsp I enterica (98.90%)	nothing (0.00%)	30.74	14.3	100	11	0	SRR1965549
1132269	21778	Salmonella Enteritidis	Enteritidis	11	4	"5,2,3,7,6,6,11"	Salmonella enterica subsp I enterica (98.91%)	nothing (0.00%)	32.74	11.8	100	7	0	SRR1966448
1132270	21779	Salmonella Enteritidis	Enteritidis	11	4	"5,2,3,7,6,6,11"	Salmonella enterica subsp I enterica (98.91%)	nothing (0.00%)	41.97	7	100	15	0	SRR1969526
1132287	21781	Salmonella Enteritidis	Enteritidis	11	4	"5,2,3,7,6,6,11"	Salmonella enterica subsp I enterica (98.91%)	nothing (0.00%)	34.34	8.6	100	13	0	SRR1966482
1132288	21782	Salmonella Enteritidis	Enteritidis	11	4	"5,2,3,7,6,6,11"	Salmonella enterica subsp I enterica (98.90%)	nothing (0.00%)	28.96	12	100	10	0	SRR1968806
1132289	21783	Salmonella Enteritidis	Enteritidis	11	4	"5,2,3,7,6,6,11"	Salmonella enterica subsp I enterica (98.91%)	nothing (0.00%)	34.61	6.4	100	13	0	SRR1969436
1132290	21785	Salmonella Enteritidis	Enteritidis	11	4	"5,2,3,7,6,6,11"	Salmonella enterica subsp I enterica (98.90%)	nothing (0.00%)	26.73	10	100	6	0	SRR1965313
1132291	21786	Salmonella Enteritidis	Enteritidis	11	4	"5,2,3,7,6,6,11"	Salmonella enterica subsp I enterica (98.91%)	nothing (0.00%)	44.18	8.3	100	18	0	SRR1966858
1132292	21787	Salmonella Enteritidis	Enteritidis	11	4	"5,2,3,7,6,6,11"	Salmonella enterica subsp I enterica (98.90%)	nothing (0.00%)	42.18	8.7	100	15	0	SRR1965580
1132397	21810	Salmonella Enteritidis	Enteritidis	11	4	5,2,3,7,6,6,11	Salmonella enterica subsp I enterica (98.87%)	nothing (0.00%)	20.21	7.7	100	9	0	SRR3048785
1132345	21811	Salmonella Enteritidis	Enteritidis	11	4	5,2,3,7,6,6,11	Salmonella enterica subsp I enterica (98.91%)	nothing (0.00%)	20.87	18.8	100	3	0	SRR3049724
1132346	21812	Salmonella Enteritidis	Enteritidis	11	4	5,2,3,7,6,6,11	Salmonella enterica subsp I enterica (98.93%)	nothing (0.00%)	20.8	25	100	10	0	SRR3049514
1132271	21813	Salmonella Enteritidis	Enteritidis	11	4	5,2,3,7,6,6,11	Salmonella enterica subsp I enterica (98.93%)	nothing (0.00%)	34.42	26.3	100	13	0	SRR3049158
1132272	21815	Salmonella Enteritidis	Enteritidis	11	4	5,2,3,7,6,6,11	Salmonella enterica subsp I enterica (98.88%)	nothing (0.00%)	30.98	12.5	100	11	0	SRR3049937
1132431	21818	Salmonella Enteritidis	Enteritidis	11	4	5,2,3,7,6,6,11	Salmonella enterica subsp I enterica (99.77%)	nothing (0.00%)	15.21	14.3	100	7	0	SRR3049123
1132395	21820	Salmonella Enteritidis	Enteritidis	11	4	5,2,3,7,6,6,11	Salmonella enterica subsp I enterica (98.84%)	nothing (0.00%)	21.48	8.3	100	7	I9,12:g,m:-	SRR3049019
1132415	19662	Salmonella Enteritidis	Enteritidis	11	4	5,2,3,7,6,6,11	Salmonella enterica subsp I enterica (98.84%)	nothing (0.00%)	19.84	14.3	100	7	0	SRR3049085
1132450	19667	Salmonella Enteritidis	Enteritidis	11	4	5,2,3,7,6,6,11	Salmonella enterica subsp I enterica (98.84%)	nothing (0.00%)	23.31	6.7	100	11	0	SRR3048965
1132772	19668	Salmonella Enteritidis	Enteritidis	11	4	5,2,3,7,6,6,11	Salmonella enterica subsp I enterica (98.87%)	nothing (0.00%)	27.96	4.6	100	8	0	SRR3048722
1132456	23057	Salmonella Enteritidis	Enteritidis	11	4	"5,2,3,7,6,6,11"	Salmonella enterica subsp I enterica (98.86%)	nothing (0.00%)	25.96	9.1	100	9	0	SRR1968791
1132587	21831	Salmonella Enteritidis	Enteritidis	11	4	5,2,3,7,6,6,11	Salmonella enterica subsp I enterica (98.76%)	nothing (0.00%)	20.32	11.8	100	5	I9,12:g,m:-	SRR3048560
1132457	21840	Salmonella Enteritidis	Enteritidis	11	4	5,2,3,7,6,6,11	Salmonella enterica subsp I enterica (99.44%)	nothing (0.00%)	24.64	21.1	100	12	0	SRR3049594
1132465	21841	Salmonella Enteritidis	Enteritidis	11	4	5,2,3,7,6,6,11	Salmonella enterica subsp I enterica (98.85%)	nothing (0.00%)	16.21	8.7	100	4	0	SRR3049161
1132550	21843	Salmonella Enteritidis	Enteritidis	11	4	5,2,3,7,6,6,11	Salmonella enterica subsp I enterica (98.86%)	nothing (0.00%)	28.47	6.1	100	13	0	SRR3049661
1132552	21844	Salmonella Enteritidis	Enteritidis	11	4	5,2,3,7,6,6,11	Salmonella enterica subsp I enterica (98.86%)	nothing (0.00%)	20.6	11.1	100	8	0	SRR3049723
1132556	21845	Salmonella Enteritidis	Enteritidis	11	4	5,2,3,7,6,6,11	Salmonella enterica subsp I enterica (98.83%)	nothing (0.00%)	18.08	9.5	100	8	0	SRR3048579
1132557	21846	Salmonella Enteritidis	Enteritidis	11	4	5,2,3,7,6,6,11	Salmonella enterica subsp I enterica (98.81%)	nothing (0.00%)	23.59	10	100	9	0	SRR3049191
1132590	21847	Salmonella Enteritidis	Enteritidis	11	4	5,2,3,7,6,6,11	Salmonella enterica subsp I enterica (99.82%)	nothing (0.00%)	21.68	23.1	100	6	0	SRR3049752
1132453	21848	Salmonella Enteritidis	Enteritidis	11	4	5,2,3,7,6,6,11	Salmonella enterica subsp I enterica (98.78%)	nothing (0.00%)	24.13	7.1	100	6	0	SRR3049700
1132455	21849	Salmonella Enteritidis	Enteritidis	11	4	5,2,3,7,6,6,11	Salmonella enterica subsp I enterica (99.81%)	nothing (0.00%)	16.71	15.8	100	3	0	SRR3049060
1132544	21851	Salmonella Enteritidis	Enteritidis	11	4	5,2,3,7,6,6,11	Salmonella enterica subsp I enterica (99.75%)	nothing (0.00%)	20.37	9.1	100	5	I9,12:g,m:-	SRR3048829
1132664	21854	Salmonella Enteritidis	Enteritidis	11	4	5,2,3,7,6,6,11	Salmonella enterica subsp I enterica (99.92%)	nothing (0.00%)	23.6	9.5	100	10	I9,12:g,m:-	SRR3049600
1132554	21867	Salmonella Enteritidis	Enteritidis	11	4	5,2,3,7,6,6,11	Salmonella enterica subsp I enterica (99.87%)	nothing (0.00%)	18.57	18.2	100	7	0	SRR3049444
1132598	21868	Salmonella Enteritidis	Enteritidis	11	4	5,2,3,7,6,6,11	Salmonella enterica subsp I enterica (98.89%)	nothing (0.00%)	29.82	6.3	100	10	0	SRR3049229
1132542	21869	Salmonella Enteritidis	Enteritidis	11	4	5,2,3,7,6,6,11	Salmonella enterica subsp I enterica (99.89%)	nothing (0.00%)	30.45	8.3	100	13	0	SRR3049911
1132600	21871	Salmonella Enteritidis	Enteritidis	11	4	5,2,3,7,6,6,11	Salmonella enterica subsp I enterica (98.87%)	nothing (0.00%)	25.82	12.5	100	7	0	SRR3049904
1132742	23064	Salmonella Enteritidis	Enteritidis	11	4	"5,2,3,7,6,6,11"	Salmonella enterica subsp I enterica (99.76%)	nothing (0.00%)	25.72	9.1	100	8	I9,12:g,m:-	SRR1966804
1132673	23065	Salmonella Enteritidis	Enteritidis	11	4	"5,2,3,7,6,6,11"	Salmonella enterica subsp I enterica (99.91%)	nothing (0.00%)	28.61	7.1	100	9	0	SRR1968127
1132653	23076	Salmonella Enteritidis	Enteritidis	11	4	"5,2,3,7,6,6,11"	Salmonella enterica subsp I enterica (99.89%)	nothing (0.00%)	22.08	7.3	100	11	0	SRR1968172
1133066	23077	Salmonella Enteritidis	Enteritidis	11	4	"5,2,3,7,6,6,11"	Salmonella enterica subsp I enterica (99.90%)	nothing (0.00%)	25.4	8	100	7	I9,12:g,m:-	SRR1966381
1132588	23078	Salmonella Enteritidis	Enteritidis	11	4	"5,2,3,7,6,6,11"	Salmonella enterica subsp I enterica (98.87%)	nothing (0.00%)	23	9.1	100	11	0	SRR1969242
1132655	23079	Salmonella Enteritidis	Enteritidis	11	4	"5,2,3,7,6,6,11"	Salmonella enterica subsp I enterica (98.89%)	nothing (0.00%)	27.29	12.5	100	7	0	SRR1965527
1132589	23080	Salmonella Enteritidis	Enteritidis	11	4	"5,2,3,7,6,6,11"	Salmonella enterica subsp I enterica (98.89%)	nothing (0.00%)	21.82	5.9	100	9	0	SRR1966650
1132665	23082	Salmonella Enteritidis	Enteritidis	11	4	"5,2,3,7,6,6,11"	Salmonella enterica subsp I enterica (98.89%)	nothing (0.00%)	29.36	12.5	100	9	I9,12:g,m:-	SRR1969517
1132728	23462	Salmonella Enteritidis	Enteritidis	11	4	"5,2,3,7,6,6,11"	Salmonella enterica subsp I enterica (98.79%)	nothing (0.00%)	22.42	8.7	100	10	0	SRR1968861
1132738	23470	Salmonella Enteritidis	Enteritidis	11	4	"5,2,3,7,6,6,11"	Salmonella enterica subsp I enterica (98.87%)	nothing (0.00%)	30.19	10	100	13	0	SRR1968777
1132739	23472	Salmonella Enteritidis	Enteritidis	11	4	"5,2,3,7,6,6,11"	Salmonella enterica subsp I enterica (98.86%)	nothing (0.00%)	24.05	7.1	100	10	0	SRR1967160
1132741	23473	Salmonella Enteritidis	Enteritidis	11	4	"5,2,3,7,6,6,11"	Salmonella enterica subsp I enterica (98.86%)	nothing (0.00%)	22.41	7.7	100	12	0	SRR1966582
1132733	22227	Salmonella Enteritidis	Enteritidis	11	4	"5,2,3,7,6,6,11"	Salmonella enterica subsp I enterica (99.91%)	nothing (0.00%)	20.37	7.1	100	8	0	SRR1966940
1132734	22229	Salmonella Enteritidis	Enteritidis	11	4	"5,2,3,7,6,6,11"	Salmonella enterica subsp I enterica (99.86%)	nothing (0.00%)	21.29	14.3	100	9	0	SRR1969369
1133396	22230	Salmonella Enteritidis	Enteritidis	11	4	"5,2,3,7,6,6,11"	Salmonella enterica subsp I enterica (93.87%)	nothing (0.00%)	8.61	33.3	100	1	I9,12:g,m:-	SRR1965739
1132774	22251	Salmonella Enteritidis	Enteritidis	11	4	"5,2,3,7,6,6,11"	Salmonella enterica subsp I enterica (98.88%)	nothing (0.00%)	24.4	11.8	100	10	0	SRR1967029
1133191	22253	Salmonella Enteritidis	Enteritidis	11	4	"5,2,3,7,6,6,11"	Salmonella enterica subsp I enterica (99.94%)	nothing (0.00%)	29	7	100	9	I9,12:g,m:-	SRR1967719
1132775	22254	Salmonella Enteritidis	Enteritidis	11	4	"5,2,3,7,6,6,11"	Salmonella enterica subsp I enterica (99.88%)	nothing (0.00%)	18.1	14.3	100	9	0	SRR1969622
1132903	22255	Salmonella Enteritidis	Enteritidis	11	4	"5,2,3,7,6,6,11"	Salmonella enterica subsp I enterica (98.67%)	nothing (0.00%)	15.83	20	100	4	0	SRR1967425
1132803	23491	Salmonella Enteritidis	Enteritidis	11	4	"5,2,3,7,6,6,11"	Salmonella enterica subsp I enterica (98.88%)	nothing (0.00%)	38.37	7.5	100	12	I9,12:g,m:-	SRR1968356
1132820	46604	Salmonella Enteritidis	Enteritidis	11	4	"5,2,3,7,6,6,11"	Salmonella enterica subsp I enterica (98.67%)	nothing (0.00%)	31.87	7.1	100	14	0	SRR1957770
1132795	46605	Salmonella Enteritidis	Enteritidis	11	4	"5,2,3,7,6,6,11"	Salmonella enterica subsp I enterica (98.57%)	nothing (0.00%)	30.98	7.1	100	5	0	SRR1957719
1133001	68909	Salmonella Enteritidis	Enteritidis	11	4	"5,2,3,7,6,6,11"	Salmonella enterica subsp I enterica (98.90%)	nothing (0.00%)	30.55	4.8	100	20	0	SRR1966478
1133311	23492	Salmonella Enteritidis	Enteritidis	11	4	"5,2,3,7,6,6,11"	Salmonella enterica subsp I enterica (98.22%)	Proteus mirabilis C05028 (85.41%)	13.33	11.8	100	5	0	SRR1968288
1133008	23493	Salmonella Enteritidis	Enteritidis	11	4	"5,2,3,7,6,6,11"	Salmonella enterica subsp I enterica (98.87%)	nothing (0.00%)	24.3	6.3	100	7	0	SRR1969003
1132912	23494	Salmonella Enteritidis	Enteritidis	11	4	"5,2,3,7,6,6,11"	Salmonella enterica subsp I enterica (99.79%)	Escherichia coli clone D i2 uid162047 (75.09%)	25.33	26.2	100	7	0	SRR1970207
1132809	23495	Salmonella Enteritidis	Enteritidis	11	4	"5,2,3,7,6,6,11"	Salmonella enterica subsp I enterica (98.91%)	nothing (0.00%)	34.32	6.1	100	11	0	SRR1965529
1132815	23496	Salmonella Enteritidis	Enteritidis	11	4	"5,2,3,7,6,6,11"	Salmonella enterica subsp I enterica (98.89%)	nothing (0.00%)	30.86	6.3	100	11	0	SRR1966846
1132819	23497	Salmonella Enteritidis	Enteritidis	11	4	"5,2,3,7,6,6,11"	Salmonella enterica subsp I enterica (99.84%)	nothing (0.00%)	54.18	10.5	100	16	0	SRR1968370
1132793	46606	Salmonella Enteritidis	Enteritidis	11	4	"5,2,3,7,6,6,11"	Salmonella enterica subsp I enterica (99.70%)	nothing (0.00%)	37.18	5.4	100	14	0	SRR1957746
1132797	46607	Salmonella Enteritidis	Enteritidis	11	4	"5,2,3,7,6,6,11"	Salmonella enterica subsp I enterica (98.74%)	nothing (0.00%)	35	12.5	100	8	0	SRR1957757
1132913	23498	Salmonella Enteritidis	Enteritidis	11	4	"5,2,3,7,6,6,11"	Salmonella enterica subsp I enterica (98.87%)	nothing (0.00%)	28.29	9.1	100	11	0	SRR1968631
1132914	23500	Salmonella Enteritidis	Enteritidis	11	4	"5,2,3,7,6,6,11"	Salmonella enterica subsp I enterica (98.82%)	nothing (0.00%)	20.78	14.3	100	8	0	SRR1966002
1132995	23503	Salmonella Enteritidis	Enteritidis	11	4	"5,2,3,7,6,6,11"	Salmonella enterica subsp I enterica (99.83%)	nothing (0.00%)	35.1	11.1	100	9	0	SRR1969063
1133000	23507	Salmonella Enteritidis	Enteritidis	11	4	"5,2,3,7,6,6,11"	Salmonella enterica subsp I enterica (98.89%)	nothing (0.00%)	28.78	5.8	100	13	0	SRR1969932
1133382	23508	Salmonella Enteritidis	Enteritidis	11	4	"5,2,3,7,6,6,11"	Salmonella enterica subsp I enterica (99.81%)	nothing (0.00%)	36.98	6.7	100	17	I9,12:g,m:-	SRR1968511
1132906	23509	Salmonella Enteritidis	Enteritidis	11	4	"5,2,3,7,6,6,11"	Salmonella enterica subsp I enterica (99.90%)	nothing (0.00%)	22	11.1	100	8	0	SRR1967914
1133084	24036	Salmonella Enteritidis	Enteritidis	11	4	"5,2,3,7,6,6,11"	Salmonella enterica subsp I enterica (99.84%)	nothing (0.00%)	25.04	12.5	100	10	0	SRR1967541
1133070	24037	Salmonella Enteritidis	Enteritidis	11	4	"5,2,3,7,6,6,11"	Salmonella enterica subsp I enterica (99.87%)	nothing (0.00%)	22.84	11.8	100	6	0	SRR1965767
1133662	24038	Salmonella Enteritidis	Enteritidis	11	4	"5,2,3,7,6,6,11"	Salmonella enterica subsp I enterica (98.86%)	nothing (0.00%)	26.66	6.5	100	8	I9,12:g,m:-	SRR1967780
1133151	24039	Salmonella Enteritidis	Enteritidis	11	4	"5,2,3,7,6,6,11"	Salmonella enterica subsp I enterica (98.89%)	nothing (0.00%)	22.49	9.1	100	8	0	SRR1969015
1133152	24040	Salmonella Enteritidis	Enteritidis	11	4	"5,2,3,7,6,6,11"	Salmonella enterica subsp I enterica (98.87%)	nothing (0.00%)	34.58	6.3	100	12	0	SRR1967283
1133162	24041	Salmonella Enteritidis	Enteritidis	11	4	"5,2,3,7,6,6,11"	Salmonella enterica subsp I enterica (98.88%)	nothing (0.00%)	27.43	12.5	100	5	I9,12:g,m:	SRR1965974
1133098	27000	Salmonella Enteritidis	Enteritidis	11	4	"5,2,3,7,6,6,11"	Salmonella enterica subsp I enterica (99.96%)	nothing (0.00%)	50.31	5.4	100	23	0	SRR1965439
1133100	27001	Salmonella Enteritidis	Enteritidis	11	4	"5,2,3,7,6,6,11"	Salmonella enterica subsp I enterica (98.88%)	nothing (0.00%)	32.37	9.1	100	13	0	SRR1965486
1133187	24052	Salmonella Enteritidis	Enteritidis	11	4	"5,2,3,7,6,6,11"	Salmonella enterica subsp I enterica (98.70%)	nothing (0.00%)	23.98	8.7	100	12	0	SRR1968633
1133188	24053	Salmonella Enteritidis	Enteritidis	11	4	"5,2,3,7,6,6,11"	Salmonella enterica subsp I enterica (98.87%)	nothing (0.00%)	19.61	14.3	100	1	0	SRR1965483
1133460	24054	Salmonella Enteritidis	Enteritidis	11	4	"5,2,3,7,6,6,11"	Salmonella enterica subsp I enterica (99.51%)	Hafnia alvei ATCC 51873 (44.07%)	18.5	11.8	100	4	I9,12:g,m:-	SRR1968027
1133103	24055	Salmonella Enteritidis	Enteritidis	11	4	"5,2,3,7,6,6,11"	Salmonella enterica subsp I enterica (99.79%)	nothing (0.00%)	32.18	8.3	100	10	0	SRR1965975
1133189	24056	Salmonella Enteritidis	Enteritidis	11	4	"5,2,3,7,6,6,11"	Salmonella enterica subsp I enterica (99.93%)	nothing (0.00%)	32.12	9.1	100	14	0	SRR1966568
1133392	24057	Salmonella Enteritidis	Enteritidis	11	4	"5,2,3,7,6,6,11"	Salmonella enterica subsp I enterica (99.81%)	nothing (0.00%)	30.55	8	100	10	I9,12:g,m:-	SRR1969651
1133435	25319	Salmonella Enteritidis	Enteritidis	11	4	"5,2,3,7,6,6,11"	Salmonella enterica subsp I enterica (98.79%)	Escherichia coli SE15 uid161939 (85.27%)	22.72	33.3	100	8	0	SRR1965256
1133330	25320	Salmonella Enteritidis	Enteritidis	11	4	"5,2,3,7,6,6,11"	Salmonella enterica subsp I enterica (98.90%)	nothing (0.00%)	35.05	7.5	100	12	0	SRR1968299
1133235	25321	Salmonella Enteritidis	Enteritidis	11	4	"5,2,3,7,6,6,11"	Salmonella enterica subsp I enterica (98.89%)	nothing (0.00%)	28.38	8.3	100	10	0	SRR1965522
1133440	25323	Salmonella Enteritidis	Enteritidis	11	4	"5,2,3,7,6,6,11"	Salmonella enterica subsp I enterica (98.90%)	nothing (0.00%)	33.29	6.7	100	12	I9,12:g,m:-	SRR1967506
1133441	25325	Salmonella Enteritidis	Enteritidis	11	4	"5,2,3,7,6,6,11"	Salmonella enterica subsp I enterica (99.83%)	nothing (0.00%)	32.35	7.1	100	11	I9,12:g,m:-	SRR1966821
1133443	25329	Salmonella Enteritidis	Enteritidis	11	4	"5,2,3,7,6,6,11"	Salmonella enterica subsp I enterica (98.90%)	nothing (0.00%)	39.36	6.3	100	13	I9,12:g,m:-	SRR1965514
1133458	25340	Salmonella Enteritidis	Enteritidis	11	4	"5,2,3,7,6,6,11"	Salmonella enterica subsp I enterica (99.96%)	nothing (0.00%)	39.37	5.9	100	12	I9,12:g,m:-	SRR1970044
1133324	25341	Salmonella Enteritidis	Enteritidis	11	4	"5,2,3,7,6,6,11"	Salmonella enterica subsp I enterica (98.90%)	nothing (0.00%)	38.12	11.8	100	13	0	SRR1965266
1133249	25342	Salmonella Enteritidis	Enteritidis	11	4	"5,2,3,7,6,6,11"	Salmonella enterica subsp I enterica (98.90%)	nothing (0.00%)	34.76	10	100	8	0	SRR1968239
1133328	25343	Salmonella Enteritidis	Enteritidis	11	4	"5,2,3,7,6,6,11"	Salmonella enterica subsp I enterica (98.89%)	nothing (0.00%)	44.04	5.6	100	13	0	SRR1968620
1133232	25345	Salmonella Enteritidis	Enteritidis	11	4	"5,2,3,7,6,6,11"	Salmonella enterica subsp I enterica (98.89%)	nothing (0.00%)	36.2	6.3	100	7	0	SRR1965738
1133236	25346	Salmonella Enteritidis	Enteritidis	11	4	"5,2,3,7,6,6,11"	Salmonella enterica subsp I enterica (98.91%)	nothing (0.00%)	51.47	6.5	100	13	0	SRR1967352
1133239	27004	Salmonella Enteritidis	Enteritidis	11	4	"5,2,3,7,6,6,11"	Salmonella enterica subsp I enterica (98.90%)	nothing (0.00%)	48.36	5	100	15	0	SRR1966035
1133312	25347	Salmonella Enteritidis	Enteritidis	11	4	"5,2,3,7,6,6,11"	Salmonella enterica subsp I enterica (99.95%)	nothing (0.00%)	39.35	6.5	100	10	0	SRR1968354
1133679	27769	Salmonella Enteritidis	Enteritidis	11	4	"5,2,3,7,6,6,11"	Salmonella enterica subsp I enterica (98.04%)	Proteus mirabilis C05028 (83.10%)	11.9	40	100	3	0	SRR1970162
1133489	27771	Salmonella Enteritidis	Enteritidis	11	4	"5,2,3,7,6,6,11"	Salmonella enterica subsp I enterica (98.83%)	nothing (0.00%)	20.27	26.7	100	8	0	SRR1969349
1133492	27772	Salmonella Enteritidis	Enteritidis	11	4	"5,2,3,7,6,6,11"	Salmonella enterica subsp I enterica (97.69%)	Escherichia coli K 12 substr W3110 uid161931 (71.56%)	12.31	42.4	100	1	0	SRR1969636
1133397	27794	Salmonella Enteritidis	Enteritidis	11	4	"5,2,3,7,6,6,11"	Salmonella enterica subsp I enterica (99.81%)	nothing (0.00%)	15.93	22.2	100	2	0	SRR1969062
1133304	27005	Salmonella Enteritidis	Enteritidis	11	4	"5,2,3,7,6,6,11"	Salmonella enterica subsp I enterica (99.97%)	nothing (0.00%)	74.26	2.4	100	21	0	SRR1968367
1133308	27796	Salmonella Enteritidis	Enteritidis	11	4	"5,2,3,7,6,6,11"	Salmonella enterica subsp I enterica (99.63%)	nothing (0.00%)	16.8	14.3	100	7	0	SRR1969994
1133421	27797	Salmonella Enteritidis	Enteritidis	11	4	"5,2,3,7,6,6,11"	Salmonella enterica subsp I enterica (98.84%)	nothing (0.00%)	19	28.6	100	5	0	SRR1969004
1133422	27799	Salmonella Enteritidis	Enteritidis	11	4	"5,2,3,7,6,6,11"	Salmonella enterica subsp I enterica (99.75%)	nothing (0.00%)	22.09	9.1	100	7	0	SRR1966391
1133423	27800	Salmonella Enteritidis	Enteritidis	11	4	"5,2,3,7,6,6,11"	Salmonella enterica subsp I enterica (98.80%)	nothing (0.00%)	18.6	12.5	100	8	0	SRR1965209
1133323	27801	Salmonella Enteritidis	Enteritidis	11	4	"5,2,3,7,6,6,11"	Salmonella enterica subsp I enterica (99.52%)	nothing (0.00%)	13.78	16.7	100	6	0	SRR1969078
1133424	27802	Salmonella Enteritidis	Enteritidis	11	4	"5,2,3,7,6,6,11"	Salmonella enterica subsp I enterica (98.81%)	nothing (0.00%)	20.01	8.7	100	4	0	SRR1965392
1133486	24983	Salmonella Enteritidis	Enteritidis	11	4	"5,2,3,7,6,6,11"	Salmonella enterica subsp I enterica (98.85%)	nothing (0.00%)	27.41	9.5	100	10	0	SRR1968440
1133425	24986	Salmonella Enteritidis	Enteritidis	11	4	"5,2,3,7,6,6,11"	Salmonella enterica subsp I enterica (98.88%)	nothing (0.00%)	36.28	8.5	100	18	0	SRR1967307
1133426	24987	Salmonella Enteritidis	Enteritidis	11	4	"5,2,3,7,6,6,11"	Salmonella enterica subsp I enterica (98.89%)	nothing (0.00%)	33.99	7.1	100	8	0	SRR1967540
1133658	24988	Salmonella Enteritidis	Enteritidis	11	4	"5,2,3,7,6,6,11"	Salmonella enterica subsp I enterica (97.95%)	nothing (0.00%)	30.58	8.3	100	11	I9,12:g,m:-	SRR1969934
1133386	29381	Salmonella Enteritidis	Enteritidis	11	4	"5,2,3,7,6,6,11"	Salmonella enterica subsp I enterica (99.96%)	nothing (0.00%)	25.1	11.1	100	10	I9,12:g,m:-	SRR1966279
1133377	25000	Salmonella Enteritidis	Enteritidis	11	4	"5,2,3,7,6,6,11"	Salmonella enterica subsp I enterica (99.94%)	nothing (0.00%)	24.54	11.8	100	8	0	SRR1970279
1133727	25001	Salmonella Enteritidis	Enteritidis	11	4	"5,2,3,7,6,6,11"	Salmonella enterica subsp I enterica (99.62%)	nothing (0.00%)	13.05	25	100	4	I9,12:g,m:-	SRR1967303
1133381	25002	Salmonella Enteritidis	Enteritidis	11	4	"5,2,3,7,6,6,11"	Salmonella enterica subsp I enterica (99.82%)	nothing (0.00%)	20.67	7.4	100	8	0	SRR1965773
1133456	25003	Salmonella Enteritidis	Enteritidis	11	4	"5,2,3,7,6,6,11"	Salmonella enterica subsp I enterica (98.76%)	nothing (0.00%)	15.51	12.5	100	7	0	SRR1967921
1133457	25004	Salmonella Enteritidis	Enteritidis	11	4	"5,2,3,7,6,6,11"	Salmonella enterica subsp I enterica (98.41%)	nothing (0.00%)	11.23	14.3	100	2	0	SRR3049783
1133734	25005	Salmonella Enteritidis	Enteritidis	183	4	"5,2,3,7,60,6,11"	Salmonella enterica subsp I enterica (98.19%)	nothing (0.00%)	24.39	14.3	100	12	I9,12:g,m:-	SRR1966924
1133388	25006	Salmonella Enteritidis	Enteritidis	11	4	"5,2,3,7,6,6,11"	Salmonella enterica subsp I enterica (98.83%)	nothing (0.00%)	23.42	8.3	100	8	0	SRR1969353
1133778	25171	Salmonella Enteritidis	Enteritidis	11	4	"5,2,3,7,6,6,11"	Salmonella enterica subsp I enterica (99.53%)	nothing (0.00%)	15.16	10.7	100	6	I9,12:g,m:-	SRR1967544
1133450	25215	Salmonella Enteritidis	Enteritidis	11	4	"5,2,3,7,6,6,11"	Salmonella enterica subsp I enterica (98.89%)	nothing (0.00%)	36.83	11.1	100	13	0	SRR1969566
1133485	25216	Salmonella Enteritidis	Enteritidis	11	4	"5,2,3,7,6,6,11"	Salmonella enterica subsp I enterica (99.74%)	nothing (0.00%)	25.77	6.9	100	6	0	SRR1969359
1134003	25217	Salmonella Enteritidis	Enteritidis	11	4	"5,2,3,7,6,6,11"	Salmonella enterica subsp I enterica (99.74%)	Shigella sonnei 4822-66 (14.26%)	31.4	6.3	100	9	I9,12:g,m:-	SRR1965140
1133663	25172	Salmonella Enteritidis	Enteritidis	11	4	"5,2,3,7,6,6,11"	Salmonella enterica subsp I enterica (99.16%)	nothing (0.00%)	11.4	16.7	100	2	I9,12:g,m:-	SRR3048846
1133429	25218	Salmonella Enteritidis	Enteritidis	11	4	"5,2,3,7,6,6,11"	Salmonella enterica subsp I enterica (98.86%)	nothing (0.00%)	28.42	9.5	100	10	0	SRR1967652
1133495	25219	Salmonella Enteritidis	Enteritidis	11	4	"5,2,3,7,6,6,11"	Salmonella enterica subsp I enterica (98.82%)	nothing (0.00%)	35.86	4.8	100	18	0	SRR1967951
1133430	25221	Salmonella Enteritidis	Enteritidis	11	4	"5,2,3,7,6,6,11"	Salmonella enterica subsp I enterica (99.77%)	nothing (0.00%)	30.49	8.3	100	8	0	SRR1966260
1133431	25224	Salmonella Enteritidis	Enteritidis	11	4	"5,2,3,7,6,6,11"	Salmonella enterica subsp I enterica (98.83%)	nothing (0.00%)	60	4.8	100	21	0	SRR1966071
1133488	25225	Salmonella Enteritidis	Enteritidis	11	4	"5,2,3,7,6,6,11"	Salmonella enterica subsp I enterica (98.86%)	nothing (0.00%)	28.45	8.3	100	11	0	SRR1969895
1133684	25183	Salmonella Enteritidis	Enteritidis	11	4	"5,2,3,7,6,6,11"	Salmonella enterica subsp I enterica (98.80%)	nothing (0.00%)	18.65	7.7	100	7	0	SRR1965319
1133685	25184	Salmonella Enteritidis	Enteritidis	11	4	"5,2,3,7,6,6,11"	Salmonella enterica subsp I enterica (98.74%)	nothing (0.00%)	13.79	14.3	100	5	0	SRR1969471
1133915	25185	Salmonella Enteritidis	Enteritidis	11	4	"5,2,3,7,6,6,11"	Salmonella enterica subsp I enterica (99.38%)	nothing (0.00%)	16.19	14.3	100	3	I9,12:g,m:-	SRR3049199
1133686	25186	Salmonella Enteritidis	Enteritidis	11	4	"5,2,3,7,6,6,11"	Salmonella enterica subsp I enterica (99.48%)	Morganella morganii subsp. morganii KT (52.19%)	11.39	33.3	100	2	0	SRR1965195
1133687	25188	Salmonella Enteritidis	Enteritidis	11	4	"5,2,3,7,6,6,11"	Salmonella enterica subsp I enterica (98.85%)	nothing (0.00%)	15.48	16.7	100	3	0	SRR1966123
1133912	25189	Salmonella Enteritidis	Enteritidis	11	4	"5,2,3,7,6,6,11"	Salmonella enterica subsp I enterica (99.53%)	nothing (0.00%)	17.22	10	100	4	I9,12:g,m:-	SRR1968171
1133681	25230	Salmonella Enteritidis	Enteritidis	11	4	"5,2,3,7,6,6,11"	Salmonella enterica subsp I enterica (98.81%)	nothing (0.00%)	33.42	6.5	100	17	0	SRR1965790
1133763	25233	Salmonella Enteritidis	Enteritidis	11	4	"5,2,3,7,6,6,11"	Salmonella enterica subsp I enterica (98.89%)	nothing (0.00%)	25.75	10.3	100	9	I9,12:g,m:-	SRR1967648
1133777	25260	Salmonella Enteritidis	Enteritidis	11	4	"5,2,3,7,6,6,11"	Salmonella enterica subsp I enterica (98.82%)	nothing (0.00%)	29	5.9	100	13	I9,12:g,m:-	SRR1966102
1133550	25261	Salmonella Enteritidis	Enteritidis	11	4	"5,2,3,7,6,6,11"	Salmonella enterica subsp I enterica (99.94%)	nothing (0.00%)	34.97	4.9	100	10	0	SRR1969189
1133735	25262	Salmonella Enteritidis	Enteritidis	11	4	"5,2,3,7,6,6,11"	Salmonella enterica subsp I enterica (98.84%)	nothing (0.00%)	40.08	6.5	100	16	0	SRR1967222
1133736	25263	Salmonella Enteritidis	Enteritidis	P3118	4	"5,2,3,*7,6,6,11"	Salmonella enterica subsp I enterica (99.96%)	nothing (0.00%)	38.23	4.7	100	7	0	SRR1970000
1134004	25264	Salmonella Enteritidis	Enteritidis	11	4	"5,2,3,7,6,6,11"	Salmonella enterica subsp I enterica (99.78%)	nothing (0.00%)	27.33	24	100	6	I9,12:g,m:-	SRR1966393
1133562	29386	Salmonella Enteritidis	Enteritidis	11	4	"5,2,3,7,6,6,11"	Salmonella enterica subsp I enterica (99.95%)	nothing (0.00%)	21.64	6.4	100	5	0	SRR1968943
1133534	25265	Salmonella Enteritidis	Enteritidis	11	4	"5,2,3,7,6,6,11"	Salmonella enterica subsp I enterica (98.88%)	nothing (0.00%)	31.89	8	100	9	0	SRR1969315
1133657	25266	Salmonella Enteritidis	Enteritidis	11	4	"5,2,3,7,6,6,11"	Salmonella enterica subsp I enterica (98.89%)	nothing (0.00%)	59.85	5.9	100	15	0	SRR1968651
1134086	29388	Salmonella Enteritidis	Enteritidis	11	4	"5,2,3,7,6,6,11"	Salmonella enterica subsp I enterica (99.91%)	nothing (0.00%)	27.9	6.7	100	10	I9,12:g,m:-	SRR1966805
1133773	25267	Salmonella Enteritidis	Enteritidis	11	4	"5,2,3,7,6,6,11"	Salmonella enterica subsp I enterica (99.64%)	nothing (0.00%)	41.29	10.3	100	13	I9,12:g,m:-	SRR1965371
1134001	25268	Salmonella Enteritidis	Enteritidis	11	4	"5,2,3,7,6,6,11"	Salmonella enterica subsp I enterica (99.95%)	nothing (0.00%)	30.17	9.1	100	8	I9,12:g,m:-	SRR1968428
1133659	25269	Salmonella Enteritidis	Enteritidis	11	4	"5,2,3,7,6,6,11"	Salmonella enterica subsp I enterica (98.80%)	nothing (0.00%)	15.41	16.7	100	5	0	SRR1967549
1134192	26633	Salmonella Enteritidis	Enteritidis	11	4	"5,2,3,7,6,6,11"	Salmonella enterica subsp I enterica (99.92%)	nothing (0.00%)	25.48	9.5	100	7	I9,12:g,m:-	SRR1966216
1133689	26635	Salmonella Enteritidis	Enteritidis	11	4	"5,2,3,7,6,6,11"	Salmonella enterica subsp I enterica (98.88%)	nothing (0.00%)	31.33	5.8	100	15	0	SRR1966689
1133743	26637	Salmonella Enteritidis	Enteritidis	11	4	"5,2,3,7,6,6,11"	Salmonella enterica subsp I enterica (98.87%)	nothing (0.00%)	30.37	5.6	100	12	0	SRR1968990
1133538	25271	Salmonella Enteritidis	Enteritidis	11	4	"5,2,3,7,6,6,11"	Salmonella enterica subsp I enterica (99.94%)	nothing (0.00%)	28.94	6.3	100	12	I9,12:g,m:-	SRR1969772
1133732	26641	Salmonella Enteritidis	Enteritidis	11	4	"5,2,3,7,6,6,11"	Salmonella enterica subsp I enterica (98.89%)	nothing (0.00%)	32.19	5.3	100	13	0	SRR1969340
1133559	25274	Salmonella Enteritidis	Enteritidis	11	4	"5,2,3,7,6,6,11"	Salmonella enterica subsp I enterica (99.91%)	nothing (0.00%)	36.32	6.7	100	13	I9,12:g,m:-	SRR1970225
1133556	25275	Salmonella Enteritidis	Enteritidis	11	4	"5,2,3,7,6,6,11"	Salmonella enterica subsp I enterica (99.87%)	nothing (0.00%)	19.22	7.7	100	10	0	SRR1967862
1133669	26644	Salmonella Enteritidis	Enteritidis	11	4	"5,2,3,7,6,6,11"	Salmonella enterica subsp I enterica (98.89%)	nothing (0.00%)	45.69	5.6	100	16	I9,12:g,m:-	SRR1966029
1133672	26652	Salmonella Enteritidis	Enteritidis	11	4	"5,2,3,7,6,6,11"	Salmonella enterica subsp I enterica (98.88%)	nothing (0.00%)	37.85	4.5	100	13	I9,12:g,m:-	SRR1967996
1133927	26656	Salmonella Enteritidis	Enteritidis	11	4	"5,2,3,7,6,6,11"	Salmonella enterica subsp I enterica (98.66%)	Morganella morganii subsp. morganii KT (81.36%)	20.1	8.3	100	8	I9,12:g,m:-	SRR1965102
1133675	26665	Salmonella Enteritidis	Enteritidis	11	4	"5,2,3,7,6,6,11"	Salmonella enterica subsp I enterica (99.95%)	nothing (0.00%)	35.96	7.1	100	12	0	SRR1969754
1133676	46612	Salmonella Enteritidis	Enteritidis	11	4	"5,2,3,7,6,6,11"	Salmonella enterica subsp I enterica (99.81%)	nothing (0.00%)	29.34	7.5	100	9	0	SRR1958117
1133677	26666	Salmonella Enteritidis	Enteritidis	11	4	"5,2,3,7,6,6,11"	Salmonella enterica subsp I enterica (99.96%)	nothing (0.00%)	34.61	9.1	100	13	0	SRR1968106
1133678	46613	Salmonella Enteritidis	Enteritidis	11	4	"5,2,3,7,6,6,11"	Salmonella enterica subsp I enterica (98.73%)	nothing (0.00%)	22.14	8	100	5	0	SRR1958270
1133700	46614	Salmonella Enteritidis	Enteritidis	11	4	"5,2,3,7,6,6,11"	Salmonella enterica subsp I enterica (98.63%)	nothing (0.00%)	36.97	5.9	100	16	0	SRR1958329
1134038	46617	Salmonella Enteritidis	Enteritidis	11	4	"5,2,3,7,6,6,11"	Salmonella enterica subsp I enterica (99.51%)	nothing (0.00%)	35.79	10.5	100	8	0	SRR1958379
1135114	31609	Salmonella Enteritidis	Enteritidis	11	4	"5,2,3,7,6,6,11"	Salmonella enterica subsp I enterica (98.88%)	nothing (0.00%)	29.06	10	100	16	0	SRR1969135
1133731	46627	Salmonella Enteritidis	Enteritidis	11	4	"5,2,3,7,6,6,11"	Salmonella enterica subsp I enterica (98.64%)	nothing (0.00%)	25.5	7.7	100	9	I9,12:g,m:-	SRR1958156
1133738	46630	Salmonella Enteritidis	Enteritidis	11	4	"5,2,3,7,6,6,11"	Salmonella enterica subsp I enterica (99.66%)	nothing (0.00%)	21.66	7.7	100	10	0	SRR1958144
1133900	46631	Salmonella Enteritidis	Enteritidis	11	4	"5,2,3,7,6,6,11"	Salmonella enterica subsp I enterica (99.81%)	nothing (0.00%)	23.71	6.3	100	3	0	SRR1957907
1133766	27011	Salmonella Enteritidis	Enteritidis	11	4	"5,2,3,7,6,6,11"	Salmonella enterica subsp I enterica (99.78%)	nothing (0.00%)	25.68	10.5	100	8	0	SRR1969812
1134024	27014	Salmonella Enteritidis	Enteritidis	11	4	"5,2,3,7,6,6,11"	Salmonella enterica subsp I enterica (98.83%)	nothing (0.00%)	32.18	5.9	100	12	0	SRR1968584
1134092	27031	Salmonella Enteritidis	Enteritidis	11	4	"5,2,3,7,6,6,11"	Salmonella enterica subsp I enterica (99.96%)	nothing (0.00%)	58.02	4.7	100	26	I9,12:g,m:-	SRR1966164
1133910	27032	Salmonella Enteritidis	Enteritidis	11	4	"5,2,3,7,6,6,11"	Salmonella enterica subsp I enterica (98.78%)	nothing (0.00%)	40.6	6.3	100	22	0	SRR1969403
1133793	27034	Salmonella Enteritidis	Enteritidis	11	4	"5,2,3,7,6,6,11"	Salmonella enterica subsp I enterica (99.95%)	nothing (0.00%)	27.05	11.1	100	3	0	SRR1967177
1134106	27035	Salmonella Enteritidis	Enteritidis	11	4	"5,2,3,7,6,6,11"	Salmonella enterica subsp I enterica (96.10%)	Escherichia coli SE15 uid161939 (69.96%)	27.33	32	100	9	I9,12:g,m:-	SRR1968487
1133802	27036	Salmonella Enteritidis	Enteritidis	11	4	"5,2,3,7,6,6,11"	Salmonella enterica subsp I enterica (99.82%)	nothing (0.00%)	55.44	6	100	16	0	SRR1965779
1133768	27039	Salmonella Enteritidis	Enteritidis	11	4	"5,2,3,7,6,6,11"	Salmonella enterica subsp I enterica (98.89%)	nothing (0.00%)	31.5	7.1	100	13	0	SRR1966171
1134039	27040	Salmonella Enteritidis	Enteritidis	11	4	"5,2,3,7,6,6,11"	Salmonella enterica subsp I enterica (99.75%)	Pseudomonas aeruginosa PAO1 uid57945 (80.74%)	23.19	7.7	100	3	0	SRR1970154
1134103	31611	Salmonella Enteritidis	Enteritidis	11	4	"5,2,3,7,6,6,11"	Salmonella enterica subsp I enterica (98.84%)	nothing (0.00%)	45.01	7.3	100	20	0	SRR1967131
1134102	31612	Salmonella Enteritidis	Enteritidis	11	4	"5,2,3,7,6,6,11"	Salmonella enterica subsp I enterica (98.85%)	nothing (0.00%)	24.19	9.4	100	9	0	SRR1969738
1134108	31613	Salmonella Enteritidis	Enteritidis	11	4	"5,2,3,7,6,6,11"	Salmonella enterica subsp I enterica (99.04%)	nothing (0.00%)	36.1	13	100	8	0	SRR1969753
1134026	31618	Salmonella Enteritidis	Enteritidis	11	4	"5,2,3,7,6,6,11"	Salmonella enterica subsp I enterica (99.84%)	nothing (0.00%)	32.49	6.7	100	6	0	SRR1968984
1134260	27051	Salmonella Enteritidis	Enteritidis	11	4	"5,2,3,7,6,6,11"	Salmonella enterica subsp I enterica (98.88%)	nothing (0.00%)	25.67	5.6	100	10	I9,12:g,m:-	SRR1969311
1133897	27054	Salmonella Enteritidis	Enteritidis	11	4	"5,2,3,7,6,6,11"	Salmonella enterica subsp I enterica (99.93%)	nothing (0.00%)	25.52	9.5	100	11	I9,12:g,m:-	SRR1967142
1133898	27059	Salmonella Enteritidis	Enteritidis	11	4	"5,2,3,7,6,6,11"	Salmonella enterica subsp I enterica (99.88%)	nothing (0.00%)	22.49	7.4	100	8	0	SRR1965985
1133899	27060	Salmonella Enteritidis	Enteritidis	11	4	"5,2,3,7,6,6,11"	Salmonella enterica subsp I enterica (99.93%)	nothing (0.00%)	27.49	9.1	100	9	0	SRR1968248
1134032	27061	Salmonella Enteritidis	Enteritidis	11	4	"5,2,3,7,6,6,11"	Salmonella enterica subsp I enterica (98.89%)	nothing (0.00%)	35.74	9.1	100	11	0	SRR1965616
1133921	27062	Salmonella Enteritidis	Enteritidis	11	4	"5,2,3,7,6,6,11"	Salmonella enterica subsp I enterica (98.83%)	Shigella sonnei 4822-66 (42.92%)	24.16	20	100	10	0	SRR1969933
1133922	27063	Salmonella Enteritidis	Enteritidis	11	4	"5,2,3,7,6,6,11"	Salmonella enterica subsp I enterica (98.72%)	nothing (0.00%)	49.76	5.7	100	23	0	SRR1968683
1134193	27064	Salmonella Enteritidis	Enteritidis	11	4	"5,2,3,7,6,6,11"	Salmonella enterica subsp I enterica (99.80%)	nothing (0.00%)	27.36	5.6	100	12	I9,12:g,m:-	SRR1969619
1134081	27065	Salmonella Enteritidis	Enteritidis	11	4	"5,2,3,7,6,6,11"	Salmonella enterica subsp I enterica (99.90%)	nothing (0.00%)	39.74	6.1	100	14	0	SRR1967473
1134394	27067	Salmonella Enteritidis	Enteritidis	11	4	"5,2,3,7,6,6,11"	Salmonella enterica subsp I enterica (98.88%)	nothing (0.00%)	26.24	7.1	100	13	I9,12:g,m:-	SRR1966984
1133923	27068	Salmonella Enteritidis	Enteritidis	11	4	"5,2,3,7,6,6,11"	Salmonella enterica subsp I enterica (99.82%)	nothing (0.00%)	37.07	5	100	10	0	SRR1966646
1134395	27069	Salmonella Enteritidis	Enteritidis	11	4	"5,2,3,7,6,6,11"	Salmonella enterica subsp I enterica (99.95%)	nothing (0.00%)	33.02	6.7	100	9	I9,12:g,m:-	SRR1965098
1134002	31623	Salmonella Enteritidis	Enteritidis	11	4	"5,2,3,7,6,6,11"	Salmonella enterica subsp I enterica (98.91%)	nothing (0.00%)	34.03	9.7	100	15	I9,12:g,m:-	SRR1968972
1134888	31649	Salmonella Enteritidis	Enteritidis	11	4	"5,2,3,7,6,6,11"	Salmonella enterica subsp I enterica (99.92%)	nothing (0.00%)	28.39	7	100	15	I9,12:g,m:-	SRR1965960
1134029	31650	Salmonella Enteritidis	Enteritidis	11	4	"5,2,3,7,6,6,11"	Salmonella enterica subsp I enterica (99.71%)	nothing (0.00%)	28.46	9.4	100	15	0	SRR1966088
1134187	31651	Salmonella Enteritidis	Enteritidis	11	4	"5,2,3,7,6,6,11"	Salmonella enterica subsp I enterica (99.84%)	nothing (0.00%)	30.24	8.3	100	8	0	SRR1968212
1134096	31652	Salmonella Enteritidis	Enteritidis	11	4	"5,2,3,7,6,6,11"	Salmonella enterica subsp I enterica (99.11%)	nothing (0.00%)	38.79	5.1	100	14	0	SRR1969601
1134199	31653	Salmonella Enteritidis	Enteritidis	11	4	"5,2,3,7,6,6,11"	Salmonella enterica subsp I enterica (99.94%)	nothing (0.00%)	36.99	10.5	100	11	0	SRR1969922
1134304	31655	Salmonella Enteritidis	Enteritidis	11	4	"5,2,3,7,6,6,11"	Salmonella enterica subsp I enterica (99.96%)	nothing (0.00%)	37.69	8.3	100	12	0	SRR1969577
1134305	31656	Salmonella Enteritidis	Enteritidis	11	4	"5,2,3,7,6,6,11"	Salmonella enterica subsp I enterica (99.35%)	nothing (0.00%)	30.92	8	100	10	0	SRR1968675
1134036	31657	Salmonella Enteritidis	Enteritidis	11	4	"5,2,3,7,6,6,11"	Salmonella enterica subsp I enterica (99.92%)	nothing (0.00%)	24.5	9.1	100	6	0	SRR1969057
1134556	29236	Salmonella Enteritidis	Enteritidis	11	4	"5,2,3,7,6,6,11"	Salmonella enterica subsp I enterica (99.90%)	nothing (0.00%)	27.31	8	100	13	I9,12:g,m:-	SRR3049905
1134886	29240	Salmonella Enteritidis	Enteritidis	11	4	"5,2,3,7,6,6,11"	Salmonella enterica subsp I enterica (98.89%)	nothing (0.00%)	34.05	10.3	100	10	I9,12:g,m:-	SRR3049617
1134028	31666	Salmonella Enteritidis	Enteritidis	11	4	"5,2,3,7,6,6,11"	Salmonella enterica subsp I enterica (99.09%)	nothing (0.00%)	31.66	5.3	100	12	0	SRR1969671
1134189	29242	Salmonella Enteritidis	Enteritidis	11	4	"5,2,3,7,6,6,11"	Salmonella enterica subsp I enterica (99.76%)	nothing (0.00%)	37.9	9.1	100	8	0	SRR3049630
1135101	36989	Salmonella Enteritidis	Enteritidis	183	4	"5,2,3,7,60,6,11"	Salmonella enterica subsp I enterica (97.86%)	nothing (0.00%)	31.43	5.3	100	8	I9,12:g,m:-	SRR1966054
1134095	29272	Salmonella Enteritidis	Enteritidis	11	4	"5,2,3,7,6,6,11"	Salmonella enterica subsp I enterica (98.91%)	nothing (0.00%)	29.98	5.6	100	10	0	SRR3049306
1134098	29273	Salmonella Enteritidis	Enteritidis	183	4	"5,2,3,7,60,6,11"	Salmonella enterica subsp I enterica (97.73%)	nothing (0.00%)	42.34	4.3	100	10	0	SRR3048925
1134104	29274	Salmonella Enteritidis	Enteritidis	11	4	"5,2,3,7,6,6,11"	Salmonella enterica subsp I enterica (99.88%)	nothing (0.00%)	20.57	14.3	100	5	0	SRR3048551
1134105	29275	Salmonella Enteritidis	Enteritidis	11	4	"5,2,3,7,6,6,11"	Salmonella enterica subsp I enterica (99.86%)	nothing (0.00%)	29.26	5.3	100	16	0	SRR3049155
1134110	29276	Salmonella Enteritidis	Enteritidis	11	4	"5,2,3,7,6,6,11"	Salmonella enterica subsp I enterica (99.93%)	nothing (0.00%)	33.21	10	100	12	0	SRR3049841
1134077	29277	Salmonella Enteritidis	Enteritidis	11	4	"5,2,3,7,6,6,11"	Salmonella enterica subsp I enterica (99.14%)	nothing (0.00%)	16.01	11.8	100	9	0	SRR3049843
1134190	29278	Salmonella Enteritidis	Enteritidis	11	4	"5,2,3,7,6,6,11"	Salmonella enterica subsp I enterica (98.88%)	nothing (0.00%)	28.69	6.5	100	13	0	SRR3048766
1134084	29279	Salmonella Enteritidis	Enteritidis	11	4	"5,2,3,7,6,6,11"	Salmonella enterica subsp I enterica (99.93%)	nothing (0.00%)	31.4	5.3	100	11	0	SRR3049800
1134389	29280	Salmonella Enteritidis	Enteritidis	11	4	"5,2,3,7,6,6,11"	Salmonella enterica subsp I enterica (98.91%)	nothing (0.00%)	47.96	8.5	100	17	0	SRR3049070
1134178	29281	Salmonella Enteritidis	Enteritidis	11	4	"5,2,3,7,6,6,11"	Salmonella enterica subsp I enterica (98.90%)	nothing (0.00%)	45.37	4.7	100	13	0	SRR3049409
1134565	29282	Salmonella Enteritidis	Enteritidis	11	4	"5,2,3,7,6,6,11"	Salmonella enterica subsp I enterica (99.24%)	nothing (0.00%)	23.64	11.1	100	6	0	SRR3049359
1134361	29283	Salmonella Enteritidis	Enteritidis	814	4	"233,2,3,7,6,6,11"	Salmonella enterica subsp I enterica (99.07%)	nothing (0.00%)	31.97	20	100	9	I9,12:g,m:-	SRR3049540
1134179	29284	Salmonella Enteritidis	Enteritidis	11	4	"5,2,3,7,6,6,11"	Salmonella enterica subsp I enterica (99.90%)	nothing (0.00%)	37.16	5.3	100	12	0	SRR3049075
1134101	29285	Salmonella Enteritidis	Enteritidis	11	4	"5,2,3,7,6,6,11"	Salmonella enterica subsp I enterica (99.77%)	nothing (0.00%)	24.12	7.1	100	3	0	SRR3049059
1134588	29286	Salmonella Enteritidis	Enteritidis	11	4	"5,2,3,7,6,6,11"	Salmonella enterica subsp I enterica (99.58%)	nothing (0.00%)	28.08	4.8	100	12	0	SRR3049583
1134593	29287	Salmonella Enteritidis	Enteritidis	11	4	"5,2,3,7,6,6,11"	Salmonella enterica subsp I enterica (98.91%)	nothing (0.00%)	43.56	5.9	100	14	0	SRR3049544
1134080	29289	Salmonella Enteritidis	Enteritidis	11	4	"5,2,3,7,6,6,11"	Salmonella enterica subsp I enterica (99.88%)	nothing (0.00%)	30.4	8.3	100	12	0	SRR3049013
1134182	27962	Salmonella Enteritidis	Enteritidis	11	4	"5,2,3,7,6,6,11"	Salmonella enterica subsp I enterica (99.26%)	nothing (0.00%)	17.61	14.3	100	2	I9,12:g,m:-	SRR1968484
1134184	27965	Salmonella Enteritidis	Enteritidis	11	4	"5,2,3,7,6,6,11"	Salmonella enterica subsp I enterica (98.72%)	nothing (0.00%)	16.35	12.5	100	7	I9,12:g,m:-	SRR1969611
1134195	27972	Salmonella Enteritidis	Enteritidis	11	4	"5,2,3,7,6,6,11"	Salmonella enterica subsp I enterica (99.67%)	nothing (0.00%)	15.29	12.5	100	3	0	SRR1966363
1134196	27973	Salmonella Enteritidis	Enteritidis	11	4	"5,2,3,7,6,6,11"	Salmonella enterica subsp I enterica (99.87%)	nothing (0.00%)	21.21	9.1	100	4	0	SRR1968306
1134683	27974	Salmonella Enteritidis	Enteritidis	11	4	"5,2,3,7,6,6,11"	Salmonella enterica subsp I enterica (99.70%)	nothing (0.00%)	20.9	10.5	100	2	0	SRR1965565
1134399	27975	Salmonella Enteritidis	Enteritidis	P3118	0	"5,2,3,*7,6,6,11"	Salmonella enterica subsp I enterica (99.73%)	nothing (0.00%)	19.97	16.7	100	5	0	SRR1966669
1134483	27976	Salmonella Enteritidis	Enteritidis	11	4	"5,2,3,7,6,6,11"	Salmonella enterica subsp I enterica (99.93%)	nothing (0.00%)	18.66	7.7	100	7	I9,12:g,m:-	SRR1969303
1134197	27977	Salmonella Enteritidis	Enteritidis	11	4	"5,2,3,7,6,6,11"	Salmonella enterica subsp I enterica (99.83%)	nothing (0.00%)	17.39	18.8	100	2	0	SRR1969788
1134768	27978	Salmonella Enteritidis	Enteritidis	11	4	"5,2,3,7,6,6,11"	Salmonella enterica subsp I enterica (99.77%)	nothing (0.00%)	17.39	12.5	100	7	0	SRR1968686
1134198	27979	Salmonella Enteritidis	Enteritidis	11	4	"5,2,3,7,6,6,11"	Salmonella enterica subsp I enterica (99.70%)	nothing (0.00%)	17.37	9.1	100	4	0	SRR1968590
1134813	45968	Salmonella Enteritidis	Enteritidis	11	4	"5,2,3,7,6,6,11"	Salmonella enterica subsp I enterica (99.94%)	nothing (0.00%)	53.71	6.3	100	25	I9,12:g,m:-	SRR1968345
1134286	39440	Salmonella Enteritidis	Enteritidis	11	4	"5,2,3,7,6,6,11"	Salmonella enterica subsp I enterica (99.93%)	nothing (0.00%)	38.17	8	100	16	0	SRR1968349
1134390	39441	Salmonella Enteritidis	Enteritidis	11	4	"5,2,3,7,6,6,11"	Salmonella enterica subsp I enterica (99.90%)	nothing (0.00%)	27.29	4.3	100	6	0	SRR1965932
1134391	29391	Salmonella Enteritidis	Enteritidis	11	4	"5,2,3,7,6,6,11"	Salmonella enterica subsp I enterica (98.87%)	nothing (0.00%)	20.75	10	100	9	0	SRR1970288
1134363	39443	Salmonella Enteritidis	Enteritidis	11	4	"5,2,3,7,6,6,11"	Salmonella enterica subsp I enterica (98.70%)	Enterobacter cloacae NCTC 9394 uid197202 (72.16%)	20.66	26.3	100	7	0	SRR1966259
1134256	29392	Salmonella Enteritidis	Enteritidis	11	4	"5,2,3,7,6,6,11"	Salmonella enterica subsp I enterica (98.87%)	nothing (0.00%)	25.35	8.3	100	9	0	SRR1965564
1134805	45969	Salmonella Enteritidis	Enteritidis	11	4	"5,2,3,7,6,6,11"	Salmonella enterica subsp I enterica (99.97%)	nothing (0.00%)	53.94	4.3	100	21	I9,12:g,m:-	SRR1965253
1134457	29393	Salmonella Enteritidis	Enteritidis	11	4	"5,2,3,7,6,6,11"	Salmonella enterica subsp I enterica (98.90%)	nothing (0.00%)	21.67	20	100	8	0	SRR1968123
1134377	29299	Salmonella Enteritidis	Enteritidis	11	4	"5,2,3,7,6,6,11"	Salmonella enterica subsp I enterica (99.92%)	nothing (0.00%)	41.28	6.1	100	20	I9,12:g,m:-	SRR3048572
1134550	29306	Salmonella Enteritidis	Enteritidis	11	4	"5,2,3,7,6,6,11"	Salmonella enterica subsp I enterica (99.85%)	nothing (0.00%)	14.03	13.3	100	4	0	SRR3049473
1134355	29307	Salmonella Enteritidis	Enteritidis	11	4	"5,2,3,7,6,6,11"	Salmonella enterica subsp I enterica (98.91%)	nothing (0.00%)	38.95	4.8	100	17	0	SRR3049835
1134554	29308	Salmonella Enteritidis	Enteritidis	11	4	"5,2,3,7,6,6,11"	Salmonella enterica subsp I enterica (98.90%)	nothing (0.00%)	30.51	6.7	100	11	0	SRR3049775
1134379	29309	Salmonella Enteritidis	Enteritidis	11	4	"5,2,3,7,6,6,11"	Salmonella enterica subsp I enterica (99.96%)	nothing (0.00%)	35.26	8	100	12	0	SRR3048821
1134380	29310	Salmonella Enteritidis	Enteritidis	11	4	"5,2,3,7,6,6,11"	Salmonella enterica subsp I enterica (99.88%)	nothing (0.00%)	30.43	13	100	9	0	SRR3049804
1134381	29311	Salmonella Enteritidis	Enteritidis	11	4	"5,2,3,7,6,6,11"	Salmonella enterica subsp I enterica (99.94%)	nothing (0.00%)	43.59	6.5	100	22	0	SRR3049412
1135219	46574	Salmonella Enteritidis	Enteritidis	11	4	"5,2,3,7,6,6,11"	Salmonella enterica subsp I enterica (99.34%)	nothing (0.00%)	12.56	20	100	2	I9,12:g,m:-	SRR1966360
1134480	46575	Salmonella Enteritidis	Enteritidis	11	4	"5,2,3,7,6,6,11"	Salmonella enterica subsp I enterica (99.91%)	nothing (0.00%)	21.12	6.7	100	9	0	SRR1967313
1134549	46576	Salmonella Enteritidis	Enteritidis	11	4	"5,2,3,7,6,6,11"	Salmonella enterica subsp I enterica (99.86%)	nothing (0.00%)	21.72	10.5	100	8	0	SRR1965891
1134798	46577	Salmonella Enteritidis	Enteritidis	11	4	"5,2,3,7,6,6,11"	Salmonella enterica subsp I enterica (99.88%)	nothing (0.00%)	25.36	10.7	100	10	I9,12:g,m:-	SRR1969878
1134481	46578	Salmonella Enteritidis	Enteritidis	11	4	"5,2,3,7,6,6,11"	Salmonella enterica subsp I enterica (99.82%)	nothing (0.00%)	18.2	16.7	100	5	0	SRR1969894
1134561	46579	Salmonella Enteritidis	Enteritidis	11	4	"5,2,3,7,6,6,11"	Salmonella enterica subsp I enterica (98.64%)	nothing (0.00%)	16.82	8.7	100	4	0	SRR1968486
1134572	46580	Salmonella Enteritidis	Enteritidis	11	4	"5,2,3,7,6,6,11"	Salmonella enterica subsp I enterica (98.81%)	nothing (0.00%)	19.52	20	100	3	0	SRR1966225
1134577	46581	Salmonella Enteritidis	Enteritidis	11	4	"5,2,3,7,6,6,11"	Salmonella enterica subsp I enterica (98.82%)	nothing (0.00%)	16.44	10	100	6	0	SRR1970321
1134580	46582	Salmonella Enteritidis	Enteritidis	11	4	"5,2,3,7,6,6,11"	Salmonella enterica subsp I enterica (98.80%)	nothing (0.00%)	18.35	11.1	100	6	0	SRR1967046
1134587	46583	Salmonella Enteritidis	Enteritidis	11	4	"5,2,3,7,6,6,11"	Salmonella enterica subsp I enterica (98.79%)	nothing (0.00%)	17.7	11.1	100	7	0	SRR1969372
1134591	46584	Salmonella Enteritidis	Enteritidis	11	4	"5,2,3,7,6,6,11"	Salmonella enterica subsp I enterica (98.85%)	nothing (0.00%)	20.58	10.5	100	5	0	SRR1970226
1134538	46585	Salmonella Enteritidis	Enteritidis	11	4	"5,2,3,7,6,6,11"	Salmonella enterica subsp I enterica (98.81%)	nothing (0.00%)	21.91	15.4	100	9	0	SRR1966383
1134543	46586	Salmonella Enteritidis	Enteritidis	11	4	"5,2,3,7,6,6,11"	Salmonella enterica subsp I enterica (98.84%)	nothing (0.00%)	17.67	11.1	100	6	0	SRR1969069
1134463	46588	Salmonella Enteritidis	Enteritidis	11	4	"5,2,3,7,6,6,11"	Salmonella enterica subsp I enterica (99.67%)	nothing (0.00%)	11.8	14.3	100	2	0	SRR1968129
1134568	46589	Salmonella Enteritidis	Enteritidis	11	4	"5,2,3,7,6,6,11"	Salmonella enterica subsp I enterica (98.82%)	nothing (0.00%)	21.37	16.7	100	5	0	SRR1967600
1134578	46590	Salmonella Enteritidis	Enteritidis	11	4	"5,2,3,7,6,6,11"	Salmonella enterica subsp I enterica (98.78%)	nothing (0.00%)	17.8	9.1	100	5	0	SRR1968332
1134910	46591	Salmonella Enteritidis	Enteritidis	11	4	"5,2,3,7,6,6,11"	Salmonella enterica subsp I enterica (98.77%)	nothing (0.00%)	17.2	10	100	8	I9,12:g,m:-	SRR1967039
1134584	46592	Salmonella Enteritidis	Enteritidis	11	4	"5,2,3,7,6,6,11"	Salmonella enterica subsp I enterica (99.89%)	nothing (0.00%)	19.97	7.1	100	7	0	SRR1969807
1134592	46593	Salmonella Enteritidis	Enteritidis	11	4	"5,2,3,7,6,6,11"	Salmonella enterica subsp I enterica (98.69%)	nothing (0.00%)	15.57	14.3	100	5	0	SRR1969365
1134816	29939	Salmonella Enteritidis	Enteritidis	11	4	"5,2,3,7,6,6,11"	Salmonella enterica subsp I enterica (99.77%)	nothing (0.00%)	24.38	13.6	100	5	I9,12:g,m:-	SRR3048783
1134772	29958	Salmonella Enteritidis	Enteritidis	11	4	"5,2,3,7,6,6,11"	Salmonella enterica subsp I enterica (99.69%)	nothing (0.00%)	27.97	7.7	100	11	0	SRR3048802
1135119	29959	Salmonella Enteritidis	Enteritidis	183	4	"5,2,3,7,60,6,11"	Salmonella enterica subsp I enterica (98.29%)	nothing (0.00%)	33.81	5.7	100	11	0	SRR3048839
1134795	29960	Salmonella Enteritidis	Enteritidis	11	4	"5,2,3,7,6,6,11"	Salmonella enterica subsp I enterica (99.79%)	nothing (0.00%)	29	7.1	100	10	I9,12:g,m:-	SRR3049245
1134553	29961	Salmonella Enteritidis	Enteritidis	11	4	"5,2,3,7,6,6,11"	Salmonella enterica subsp I enterica (99.92%)	nothing (0.00%)	21.72	10	100	9	0	SRR3049879
1134558	32517	Salmonella Enteritidis	Enteritidis	11	4	"5,2,3,7,6,6,11"	Salmonella enterica subsp I enterica (99.76%)	nothing (0.00%)	18.79	6.7	100	9	0	SRR1969366
1134567	29962	Salmonella Enteritidis	Enteritidis	11	4	"5,2,3,7,6,6,11"	Salmonella enterica subsp I enterica (99.92%)	nothing (0.00%)	29.48	6.7	100	13	0	SRR3048998
1134569	29963	Salmonella Enteritidis	Enteritidis	11	4	"5,2,3,7,6,6,11"	Salmonella enterica subsp I enterica (98.85%)	nothing (0.00%)	29.32	9.5	100	6	0	SRR3049219
1134684	29964	Salmonella Enteritidis	Enteritidis	11	4	"5,2,3,7,6,6,11"	Salmonella enterica subsp I enterica (99.90%)	nothing (0.00%)	21.44	6.3	100	8	0	SRR3049446
1134579	29965	Salmonella Enteritidis	Enteritidis	11	4	"5,2,3,7,6,6,11"	Salmonella enterica subsp I enterica (99.96%)	nothing (0.00%)	37.9	6.5	100	16	0	SRR3049920
1134582	29966	Salmonella Enteritidis	Enteritidis	11	4	"5,2,3,7,6,6,11"	Salmonella enterica subsp I enterica (99.95%)	nothing (0.00%)	23.2	12.5	100	5	0	SRR3049612
1134595	29967	Salmonella Enteritidis	Enteritidis	183	4	"5,2,3,7,60,6,11"	Salmonella enterica subsp I enterica (98.28%)	nothing (0.00%)	31.74	6.7	100	7	0	SRR3049837
1134540	29968	Salmonella Enteritidis	Enteritidis	11	4	"5,2,3,7,6,6,11"	Salmonella enterica subsp I enterica (98.85%)	nothing (0.00%)	34.19	7.3	100	15	0	SRR3048691
1134546	29969	Salmonella Enteritidis	Enteritidis	11	4	"5,2,3,7,6,6,11"	Salmonella enterica subsp I enterica (99.77%)	nothing (0.00%)	28.05	9.1	100	9	0	SRR3048535
1134661	29970	Salmonella Enteritidis	Enteritidis	11	4	"5,2,3,7,6,6,11"	Salmonella enterica subsp I enterica (98.86%)	nothing (0.00%)	29.04	12.5	100	10	0	SRR3048933
1134662	29971	Salmonella Enteritidis	Enteritidis	11	4	"5,2,3,7,6,6,11"	Salmonella enterica subsp I enterica (98.89%)	nothing (0.00%)	31.57	6.7	100	14	0	SRR3049565
1134663	29972	Salmonella Enteritidis	Enteritidis	11	4	"5,2,3,7,6,6,11"	Salmonella enterica subsp I enterica (98.88%)	nothing (0.00%)	33.38	5.9	100	16	0	SRR3049720
1134559	29973	Salmonella Enteritidis	Enteritidis	11	4	"5,2,3,7,6,6,11"	Salmonella enterica subsp I enterica (98.89%)	nothing (0.00%)	40.3	6.7	100	7	0	SRR3048721
1134773	29974	Salmonella Enteritidis	Enteritidis	183	4	"5,2,3,7,60,6,11"	Salmonella enterica subsp I enterica (98.26%)	nothing (0.00%)	21.57	8.3	100	7	0	SRR3049774
1134586	29976	Salmonella Enteritidis	Enteritidis	11	4	"5,2,3,7,6,6,11"	Salmonella enterica subsp I enterica (99.81%)	nothing (0.00%)	32.4	6.3	100	11	0	SRR3049136
1134594	32519	Salmonella Enteritidis	Enteritidis	11	4	"5,2,3,7,6,6,11"	Salmonella enterica subsp I enterica (98.89%)	nothing (0.00%)	32.49	8	100	11	0	SRR1965594
1134535	29977	Salmonella Enteritidis	Enteritidis	11	4	"5,2,3,7,6,6,11"	Salmonella enterica subsp I enterica (99.94%)	nothing (0.00%)	29.95	8.3	100	9	0	SRR3049773
1134665	32523	Salmonella Enteritidis	Enteritidis	11	4	"5,2,3,7,6,6,11"	Salmonella enterica subsp I enterica (98.87%)	nothing (0.00%)	24.28	5.6	100	9	0	SRR1965375
1134794	32524	Salmonella Enteritidis	Enteritidis	11	4	"5,2,3,7,6,6,11"	Salmonella enterica subsp I enterica (99.94%)	nothing (0.00%)	29.77	7.4	100	14	I9,12:g,m:-	SRR1968889
1134743	32525	Salmonella Enteritidis	Enteritidis	11	4	"5,2,3,7,6,6,11"	Salmonella enterica subsp I enterica (98.89%)	nothing (0.00%)	30.63	4.2	100	8	0	SRR1967216
1134774	32527	Salmonella Enteritidis	Enteritidis	11	4	"5,2,3,7,6,6,11"	Salmonella enterica subsp I enterica (99.83%)	nothing (0.00%)	16.15	11.1	100	4	0	SRR1965330
1134760	32550	Salmonella Enteritidis	Enteritidis	11	4	"5,2,3,7,6,6,11"	Salmonella enterica subsp I enterica (98.89%)	nothing (0.00%)	25.75	6.8	100	9	I9,12:g,m:-	SRR1969229
1134761	32459	Salmonella Enteritidis	Enteritidis	11	4	"5,2,3,7,6,6,11"	Salmonella enterica subsp I enterica (98.89%)	nothing (0.00%)	34.73	6.8	100	9	0	SRR1966830
1134762	32460	Salmonella Enteritidis	Enteritidis	11	4	"5,2,3,7,6,6,11"	Salmonella enterica subsp I enterica (98.89%)	nothing (0.00%)	27.47	7.1	100	13	0	SRR1969597
1134763	32462	Salmonella Enteritidis	Enteritidis	11	4	"5,2,3,7,6,6,11"	Salmonella enterica subsp I enterica (98.89%)	nothing (0.00%)	34.68	5.7	100	13	0	SRR1966087
1134764	32463	Salmonella Enteritidis	Enteritidis	11	4	"5,2,3,7,6,6,11"	Salmonella enterica subsp I enterica (98.90%)	nothing (0.00%)	35.26	5.1	100	9	0	SRR1967462
1134765	32464	Salmonella Enteritidis	Enteritidis	11	4	"5,2,3,7,6,6,11"	Salmonella enterica subsp I enterica (98.86%)	nothing (0.00%)	27.89	6.3	100	10	0	SRR1967729
1134681	32465	Salmonella Enteritidis	Enteritidis	11	4	"5,2,3,7,6,6,11"	Salmonella enterica subsp I enterica (98.90%)	nothing (0.00%)	36.63	6.5	100	16	0	SRR1966601
1134676	32466	Salmonella Enteritidis	Enteritidis	11	4	"5,2,3,7,6,6,11"	Salmonella enterica subsp I enterica (98.89%)	nothing (0.00%)	25.64	8	100	8	0	SRR1967989
1134677	32467	Salmonella Enteritidis	Enteritidis	11	4	"5,2,3,7,6,6,11"	Salmonella enterica subsp I enterica (98.90%)	nothing (0.00%)	38.07	4.8	100	14	0	None
1134814	32375	Salmonella Enteritidis	Enteritidis	11	4	"5,2,3,7,6,6,11"	Salmonella enterica subsp I enterica (98.90%)	nothing (0.00%)	23.27	6.7	100	6	0	SRR1967533
1134678	32468	Salmonella Enteritidis	Enteritidis	11	4	"5,2,3,7,6,6,11"	Salmonella enterica subsp I enterica (99.94%)	nothing (0.00%)	32.01	4.8	100	9	0	SRR1965505
1134679	32469	Salmonella Enteritidis	Enteritidis	11	4	"5,2,3,7,6,6,11"	Salmonella enterica subsp I enterica (99.90%)	nothing (0.00%)	29	5.4	100	14	0	SRR1966730
1134752	32470	Salmonella Enteritidis	Enteritidis	11	4	"5,2,3,7,6,6,11"	Salmonella enterica subsp I enterica (98.89%)	nothing (0.00%)	35.35	4.3	100	10	0	SRR1966685
1134753	32471	Salmonella Enteritidis	Enteritidis	11	4	"5,2,3,7,6,6,11"	Salmonella enterica subsp I enterica (98.88%)	nothing (0.00%)	26.4	5.7	100	10	0	SRR1969002
1134754	32472	Salmonella Enteritidis	Enteritidis	11	4	"5,2,3,7,6,6,11"	Salmonella enterica subsp I enterica (98.88%)	nothing (0.00%)	30.29	6.1	100	11	0	SRR1967085
1134680	32473	Salmonella Enteritidis	Enteritidis	11	4	"5,2,3,7,6,6,11"	Salmonella enterica subsp I enterica (98.90%)	nothing (0.00%)	34.35	6.5	100	12	0	SRR1967115
1134792	31905	Salmonella Enteritidis	Enteritidis	11	4	"5,2,3,7,6,6,11"	Salmonella enterica subsp I enterica (99.96%)	nothing (0.00%)	27.11	6.9	100	8	0	SRR1969784
1134741	32391	Salmonella Enteritidis	Enteritidis	11	4	"5,2,3,7,6,6,11"	Salmonella enterica subsp I enterica (99.90%)	nothing (0.00%)	32.39	12.5	100	9	0	SRR1967012
1134999	32392	Salmonella Enteritidis	Enteritidis	11	4	"5,2,3,7,6,6,11"	Salmonella enterica subsp I enterica (99.95%)	nothing (0.00%)	26.49	8.8	100	11	I9,12:g,m:-	SRR1970131
1135000	32393	Salmonella Enteritidis	Enteritidis	11	4	"5,2,3,7,6,6,11"	Salmonella enterica subsp I enterica (99.82%)	nothing (0.00%)	24.81	6.7	100	9	I9,12:g,m:-	SRR1966415
1134890	32394	Salmonella Enteritidis	Enteritidis	11	4	"5,2,3,7,6,6,11"	Salmonella enterica subsp I enterica (99.82%)	nothing (0.00%)	29.02	6.1	100	13	0	SRR1969871
1134891	32395	Salmonella Enteritidis	Enteritidis	11	4	"5,2,3,7,6,6,11"	Salmonella enterica subsp I enterica (99.96%)	nothing (0.00%)	33.8	5.8	100	16	0	SRR1965220
1134742	39445	Salmonella Enteritidis	Enteritidis	11	4	"5,2,3,7,6,6,11"	Salmonella enterica subsp I enterica (99.93%)	nothing (0.00%)	36.23	6.1	100	15	0	SRR1969388
1135001	32396	Salmonella Enteritidis	Enteritidis	11	4	"5,2,3,7,6,6,11"	Salmonella enterica subsp I enterica (99.82%)	nothing (0.00%)	22.8	7.1	100	5	I9,12:g,m:-	SRR1969447
1134876	34140	Salmonella Enteritidis	Enteritidis	11	4	"5,2,3,7,6,6,11"	Salmonella enterica subsp I enterica (99.95%)	nothing (0.00%)	30.53	5.9	100	16	0	SRR1965760
1134878	31917	Salmonella Enteritidis	Enteritidis	11	4	"5,2,3,7,6,6,11"	Salmonella enterica subsp I enterica (98.89%)	nothing (0.00%)	27.86	7.8	100	17	0	SRR1968213
1135083	31918	Salmonella Enteritidis	Enteritidis	11	4	"5,2,3,7,6,6,11"	Salmonella enterica subsp I enterica (98.89%)	nothing (0.00%)	27.25	6.3	100	11	I9,12:g,m:-	SRR1968488
1134879	31919	Salmonella Enteritidis	Enteritidis	11	4	"5,2,3,7,6,6,11"	Salmonella enterica subsp I enterica (98.88%)	nothing (0.00%)	27.54	7.1	100	8	0	SRR1967910
1134806	31920	Salmonella Enteritidis	Enteritidis	11	4	"5,2,3,7,6,6,11"	Salmonella enterica subsp I enterica (98.89%)	nothing (0.00%)	25.95	12.5	100	14	0	SRR1967274
1134880	31922	Salmonella Enteritidis	Enteritidis	11	4	"5,2,3,7,6,6,11"	Salmonella enterica subsp I enterica (98.88%)	nothing (0.00%)	26.98	7.4	100	8	0	SRR1966554
1134817	31923	Salmonella Enteritidis	Enteritidis	11	4	"5,2,3,7,6,6,11"	Salmonella enterica subsp I enterica (98.89%)	nothing (0.00%)	27.11	5.4	100	11	0	SRR1967548
1134818	31924	Salmonella Enteritidis	Enteritidis	11	4	"5,2,3,7,6,6,11"	Salmonella enterica subsp I enterica (98.89%)	nothing (0.00%)	31.49	13	100	8	0	SRR1968701
1135024	31926	Salmonella Enteritidis	Enteritidis	11	4	"5,2,3,7,6,6,11"	Salmonella enterica subsp I enterica (98.87%)	Morganella morganii subsp. morganii KT (59.29%)	31.84	5.7	100	12	0	SRR1965207
1134789	31927	Salmonella Enteritidis	Enteritidis	11	4	"5,2,3,7,6,6,11"	Salmonella enterica subsp I enterica (98.88%)	nothing (0.00%)	21.54	12.5	100	7	0	SRR1970220
1134793	31928	Salmonella Enteritidis	Enteritidis	11	4	"5,2,3,7,6,6,11"	Salmonella enterica subsp I enterica (98.78%)	nothing (0.00%)	15.86	20	100	4	0	SRR1966387
1134796	31929	Salmonella Enteritidis	Enteritidis	11	4	"5,2,3,7,6,6,11"	Salmonella enterica subsp I enterica (98.87%)	nothing (0.00%)	21.13	9.1	100	3	0	SRR1965679
1135025	31930	Salmonella Enteritidis	Enteritidis	11	4	"5,2,3,7,6,6,11"	Salmonella enterica subsp I enterica (98.85%)	Shigella sonnei 4822-66 (15.96%)	21.97	10.3	100	10	0	SRR1968863
1134892	34158	Salmonella Enteritidis	Enteritidis	11	4	"5,2,3,7,6,6,11"	Salmonella enterica subsp I enterica (98.90%)	nothing (0.00%)	31.77	7.1	100	10	I9,12:g,m:-	SRR1965875
1135117	34168	Salmonella Enteritidis	Enteritidis	11	4	"5,2,3,7,6,6,11"	Salmonella enterica subsp I enterica (99.79%)	nothing (0.00%)	23.25	5	100	7	0	SRR1969138
1135034	34169	Salmonella Enteritidis	Enteritidis	11	4	"5,2,3,7,6,6,11"	Salmonella enterica subsp I enterica (99.83%)	nothing (0.00%)	29.29	8.3	100	14	0	SRR1967837
1134912	34170	Salmonella Enteritidis	Enteritidis	11	4	"5,2,3,7,6,6,11"	Salmonella enterica subsp I enterica (99.95%)	nothing (0.00%)	23.02	7.4	100	6	0	SRR1968048
1134913	34171	Salmonella Enteritidis	Enteritidis	11	4	"5,2,3,7,6,6,11"	Salmonella enterica subsp I enterica (98.91%)	nothing (0.00%)	38.49	6.4	100	17	I9,12:g,m:-	SRR1966928
1134914	34172	Salmonella Enteritidis	Enteritidis	11	4	"5,2,3,7,6,6,11"	Salmonella enterica subsp I enterica (98.90%)	nothing (0.00%)	28.2	4.9	100	7	0	SRR1967300
1134915	34173	Salmonella Enteritidis	Enteritidis	11	4	"5,2,3,7,6,6,11"	Salmonella enterica subsp I enterica (98.89%)	nothing (0.00%)	35.03	10	100	13	0	SRR1966741
1135085	34174	Salmonella Enteritidis	Enteritidis	11	4	"5,2,3,7,6,6,11"	Salmonella enterica subsp I enterica (98.88%)	nothing (0.00%)	25.34	7.1	100	10	0	SRR1970036
1135002	34175	Salmonella Enteritidis	Enteritidis	11	4	"5,2,3,7,6,6,11"	Salmonella enterica subsp I enterica (98.90%)	nothing (0.00%)	34.31	5	100	14	0	SRR1968899
1135003	34176	Salmonella Enteritidis	Enteritidis	11	4	"5,2,3,7,6,6,11"	Salmonella enterica subsp I enterica (98.90%)	nothing (0.00%)	32.51	4.5	100	11	0	SRR1965958
1135004	34177	Salmonella Enteritidis	Enteritidis	11	4	"5,2,3,7,6,6,11"	Salmonella enterica subsp I enterica (98.90%)	nothing (0.00%)	33.07	7.7	100	12	0	SRR1968906
1135005	39446	Salmonella Enteritidis	Enteritidis	11	4	"5,2,3,7,6,6,11"	Salmonella enterica subsp I enterica (98.87%)	nothing (0.00%)	31.71	8.7	100	13	0	SRR1970141
1135006	34178	Salmonella Enteritidis	Enteritidis	11	4	"5,2,3,7,6,6,11"	Salmonella enterica subsp I enterica (98.91%)	nothing (0.00%)	41.61	5.8	100	13	0	SRR1966339
1135007	34179	Salmonella Enteritidis	Enteritidis	11	4	"5,2,3,7,6,6,11"	Salmonella enterica subsp I enterica (98.86%)	nothing (0.00%)	17.48	6.3	100	8	0	SRR1969206
1135008	39447	Salmonella Enteritidis	Enteritidis	11	4	"5,2,3,7,6,6,11"	Salmonella enterica subsp I enterica (98.90%)	nothing (0.00%)	48.25	8.7	100	13	0	SRR1967990
1135009	34180	Salmonella Enteritidis	Enteritidis	11	4	"5,2,3,7,6,6,11"	Salmonella enterica subsp I enterica (98.90%)	nothing (0.00%)	30.66	8.3	100	6	0	SRR1965068
1135035	34181	Salmonella Enteritidis	Enteritidis	11	4	"5,2,3,7,6,6,11"	Salmonella enterica subsp I enterica (98.74%)	nothing (0.00%)	18.17	9.5	100	5	0	SRR1969076
1135036	34182	Salmonella Enteritidis	Enteritidis	11	4	"5,2,3,7,6,6,11"	Salmonella enterica subsp I enterica (98.82%)	nothing (0.00%)	18.76	7.4	100	10	0	SRR1970179
1134916	34183	Salmonella Enteritidis	Enteritidis	11	4	"5,2,3,7,6,6,11"	Salmonella enterica subsp I enterica (98.91%)	nothing (0.00%)	32.3	5.9	100	11	0	SRR1969018
1135037	34184	Salmonella Enteritidis	Enteritidis	11	4	"5,2,3,7,6,6,11"	Salmonella enterica subsp I enterica (98.89%)	nothing (0.00%)	30.19	4.2	100	8	0	SRR1967383
1135038	34185	Salmonella Enteritidis	Enteritidis	11	4	"5,2,3,7,6,6,11"	Salmonella enterica subsp I enterica (98.90%)	nothing (0.00%)	38.48	7.7	100	9	0	SRR1967174
1134917	34186	Salmonella Enteritidis	Enteritidis	11	4	"5,2,3,7,6,6,11"	Salmonella enterica subsp I enterica (98.91%)	nothing (0.00%)	34.5	6.3	100	13	0	SRR1967080
1134918	34187	Salmonella Enteritidis	Enteritidis	11	4	"5,2,3,7,6,6,11"	Salmonella enterica subsp I enterica (98.85%)	nothing (0.00%)	19.8	10	100	6	0	SRR1966252
1134919	34188	Salmonella Enteritidis	Enteritidis	11	4	"5,2,3,7,6,6,11"	Salmonella enterica subsp I enterica (98.85%)	nothing (0.00%)	25.99	4.7	100	9	0	SRR1968592
1134920	34189	Salmonella Enteritidis	Enteritidis	11	4	"5,2,3,7,6,6,11"	Salmonella enterica subsp I enterica (98.88%)	nothing (0.00%)	23.51	12.5	100	7	0	SRR1966851
1134921	34190	Salmonella Enteritidis	Enteritidis	11	4	"5,2,3,7,6,6,11"	Salmonella enterica subsp I enterica (98.69%)	nothing (0.00%)	16.25	12.5	100	4	0	SRR3049621
1135090	34191	Salmonella Enteritidis	Enteritidis	11	4	"5,2,3,7,6,6,11"	Salmonella enterica subsp I enterica (98.93%)	nothing (0.00%)	33.5	5.3	100	11	0	SRR1968743
1134896	34192	Salmonella Enteritidis	Enteritidis	11	4	"5,2,3,7,6,6,11"	Salmonella enterica subsp I enterica (99.94%)	nothing (0.00%)	27.08	5.3	100	6	0	SRR1968470
1134897	34193	Salmonella Enteritidis	Enteritidis	11	4	"5,2,3,7,6,6,11"	Salmonella enterica subsp I enterica (99.95%)	nothing (0.00%)	28.92	7.7	100	11	0	SRR1969978
1135012	34194	Salmonella Enteritidis	Enteritidis	11	4	"5,2,3,7,6,6,11"	Salmonella enterica subsp I enterica (98.91%)	nothing (0.00%)	41.59	6.7	100	11	0	SRR1966724
1135091	34195	Salmonella Enteritidis	Enteritidis	11	4	"5,2,3,7,6,6,11"	Salmonella enterica subsp I enterica (98.65%)	Escherichia coli clone D i2 uid162047 (64.03%)	12.55	34.6	100	4	0	SRR1967788
1134898	34196	Salmonella Enteritidis	Enteritidis	11	4	"5,2,3,7,6,6,11"	Salmonella enterica subsp I enterica (98.86%)	nothing (0.00%)	27.9	7.1	100	10	0	SRR1967185
1134899	34197	Salmonella Enteritidis	Enteritidis	11	4	"5,2,3,7,6,6,11"	Salmonella enterica subsp I enterica (98.88%)	nothing (0.00%)	35.42	7.4	100	14	0	SRR1967286
1134900	34198	Salmonella Enteritidis	Enteritidis	11	4	"5,2,3,7,6,6,11"	Salmonella enterica subsp I enterica (98.87%)	nothing (0.00%)	25.68	7.7	100	9	0	SRR1967053
1134901	34199	Salmonella Enteritidis	Enteritidis	11	4	"5,2,3,7,6,6,11"	Salmonella enterica subsp I enterica (98.90%)	nothing (0.00%)	25.7	7.1	100	7	0	SRR1965044
1135092	34200	Salmonella Enteritidis	Enteritidis	11	4	"5,2,3,7,6,6,11"	Salmonella enterica subsp I enterica (99.93%)	nothing (0.00%)	26.38	6.7	100	9	0	SRR1966508
1135120	34201	Salmonella Enteritidis	Enteritidis	183	4	"5,2,3,7,60,6,11"	Salmonella enterica subsp I enterica (98.24%)	nothing (0.00%)	26.19	6.7	100	12	0	SRR1968131
1135039	34204	Salmonella Enteritidis	Enteritidis	11	4	"5,2,3,7,6,6,11"	Salmonella enterica subsp I enterica (98.90%)	nothing (0.00%)	28.13	5.3	100	15	0	SRR1969924
1135121	34205	Salmonella Enteritidis	Enteritidis	11	4	"5,2,3,7,6,6,11"	Salmonella enterica subsp I enterica (98.88%)	nothing (0.00%)	42.03	4.8	100	12	0	SRR1965138
1135040	34206	Salmonella Enteritidis	Enteritidis	11	4	"5,2,3,7,6,6,11"	Salmonella enterica subsp I enterica (98.86%)	nothing (0.00%)	32.79	7.1	100	13	0	SRR1967215
1135122	34207	Salmonella Enteritidis	Enteritidis	11	4	"5,2,3,7,6,6,11"	Salmonella enterica subsp I enterica (99.96%)	nothing (0.00%)	44.57	3.6	100	15	0	SRR1968616
1135041	36463	Salmonella Enteritidis	Enteritidis	11	4	"5,2,3,7,6,6,11"	Salmonella enterica subsp I enterica (99.91%)	nothing (0.00%)	23.62	6.7	100	9	0	SRR1966946
1135013	31935	Salmonella Enteritidis	Enteritidis	11	4	"5,2,3,7,6,6,11"	Salmonella enterica subsp I enterica (99.89%)	nothing (0.00%)	21.41	8.3	100	9	0	SRR1967410
1135014	31939	Salmonella Enteritidis	Enteritidis	11	4	"5,2,3,7,6,6,11"	Salmonella enterica subsp I enterica (99.92%)	nothing (0.00%)	21.96	7.1	100	9	0	SRR1965374
1135015	31940	Salmonella Enteritidis	Enteritidis	11	4	"5,2,3,7,6,6,11"	Salmonella enterica subsp I enterica (99.95%)	nothing (0.00%)	40.54	7.1	100	21	0	SRR1969687
1135107	31952	Salmonella Enteritidis	Enteritidis	11	4	"5,2,3,7,6,6,11"	Salmonella enterica subsp I enterica (98.87%)	nothing (0.00%)	28.35	7.1	100	8	I9,12:g,m:-	SRR1965867
1134991	31964	Salmonella Enteritidis	Enteritidis	11	4	"5,2,3,7,6,6,11"	Salmonella enterica subsp I enterica (99.80%)	nothing (0.00%)	28.53	6.3	100	15	0	SRR1969133
1135080	31965	Salmonella Enteritidis	Enteritidis	11	4	"5,2,3,7,6,6,11"	Salmonella enterica subsp I enterica (98.85%)	nothing (0.00%)	27.77	15.4	100	9	0	SRR1968329
1135081	31966	Salmonella Enteritidis	Enteritidis	11	4	"5,2,3,7,6,6,11"	Salmonella enterica subsp I enterica (98.82%)	nothing (0.00%)	18.32	7.7	100	7	0	SRR1968746
1135082	31967	Salmonella Enteritidis	Enteritidis	11	4	"5,2,3,7,6,6,11"	Salmonella enterica subsp I enterica (98.86%)	nothing (0.00%)	23.93	7.1	100	8	0	SRR1966151
1135070	31968	Salmonella Enteritidis	Enteritidis	11	4	"5,2,3,7,6,6,11"	Salmonella enterica subsp I enterica (98.87%)	nothing (0.00%)	25.55	6.5	100	9	0	SRR1967858
1135071	31969	Salmonella Enteritidis	Enteritidis	11	4	"5,2,3,7,6,6,11"	Salmonella enterica subsp I enterica (98.81%)	nothing (0.00%)	17.09	7.7	100	7	0	SRR1965895
1135072	31970	Salmonella Enteritidis	Enteritidis	11	4	"5,2,3,7,6,6,11"	Salmonella enterica subsp I enterica (99.96%)	nothing (0.00%)	36.2	9.1	100	14	0	SRR1970143
1135844	31971	Salmonella Enteritidis	Enteritidis	11	4	"5,2,3,7,6,6,11"	Salmonella enterica subsp I enterica (99.79%)	nothing (0.00%)	18.18	9.1	100	9	I9,12:g,m:-	SRR1966579
1135073	31972	Salmonella Enteritidis	Enteritidis	11	4	"5,2,3,7,6,6,11"	Salmonella enterica subsp I enterica (98.90%)	nothing (0.00%)	29.94	6.7	100	11	0	SRR1968564
1135074	31973	Salmonella Enteritidis	Enteritidis	11	4	"5,2,3,7,6,6,11"	Salmonella enterica subsp I enterica (98.88%)	nothing (0.00%)	23.17	8	100	13	0	SRR1966105
1135075	31974	Salmonella Enteritidis	Enteritidis	11	4	"5,2,3,7,6,6,11"	Salmonella enterica subsp I enterica (98.76%)	nothing (0.00%)	19.07	7.7	100	8	0	SRR1967787
1135076	31975	Salmonella Enteritidis	Enteritidis	11	4	"5,2,3,7,6,6,11"	Salmonella enterica subsp I enterica (98.89%)	nothing (0.00%)	28.27	8.7	100	13	0	SRR1968475
1135077	31976	Salmonella Enteritidis	Enteritidis	11	4	"5,2,3,7,6,6,11"	Salmonella enterica subsp I enterica (98.89%)	nothing (0.00%)	31.56	7.1	100	8	0	SRR1965987
1135102	31977	Salmonella Enteritidis	Enteritidis	11	4	"5,2,3,7,6,6,11"	Salmonella enterica subsp I enterica (98.89%)	nothing (0.00%)	31.76	7.1	100	8	0	SRR1965563
1135152	31978	Salmonella Enteritidis	Enteritidis	183	4	"5,2,3,7,60,6,11"	Salmonella enterica subsp I enterica (98.29%)	nothing (0.00%)	51.18	7.3	100	19	0	SRR1969385
1135156	31979	Salmonella Enteritidis	Enteritidis	11	4	"5,2,3,7,6,6,11"	Salmonella enterica subsp I enterica (98.87%)	nothing (0.00%)	25.21	9.5	100	7	0	SRR1968413
1135103	36464	Salmonella Enteritidis	Enteritidis	11	4	"5,2,3,7,6,6,11"	Salmonella enterica subsp I enterica (98.90%)	nothing (0.00%)	33.77	5	100	17	0	SRR1967609
1135104	31980	Salmonella Enteritidis	Enteritidis	11	4	"5,2,3,7,6,6,11"	Salmonella enterica subsp I enterica (98.86%)	nothing (0.00%)	26.71	5.7	100	16	0	SRR1966240
1135105	31981	Salmonella Enteritidis	Enteritidis	11	4	"5,2,3,7,6,6,11"	Salmonella enterica subsp I enterica (98.86%)	nothing (0.00%)	24.68	8.8	100	5	0	SRR1970163
1135139	36466	Salmonella Enteritidis	Enteritidis	11	4	"5,2,3,7,6,6,11"	Salmonella enterica subsp I enterica (98.90%)	nothing (0.00%)	47.79	6.3	100	19	0	SRR1969547
1135856	36461	Salmonella Enteritidis	Enteritidis	11	4	"5,2,3,7,6,6,11"	Salmonella enterica subsp I enterica (98.89%)	Escherichia coli SE15 uid161939 (49.07%)	27.69	12.1	100	6	0	None
1135093	36492	Salmonella Enteritidis	Enteritidis	11	4	"5,2,3,7,6,6,11"	Salmonella enterica subsp I enterica (98.89%)	nothing (0.00%)	23	5.3	100	8	0	SRR1967198
1135094	36493	Salmonella Enteritidis	Enteritidis	11	4	"5,2,3,7,6,6,11"	Salmonella enterica subsp I enterica (99.96%)	nothing (0.00%)	44.94	5.1	100	27	0	SRR1967071
1135095	36494	Salmonella Enteritidis	Enteritidis	11	4	"5,2,3,7,6,6,11"	Salmonella enterica subsp I enterica (99.95%)	nothing (0.00%)	40.95	8.3	100	14	0	SRR1969124
1135124	36495	Salmonella Enteritidis	Enteritidis	11	4	"5,2,3,7,6,6,11"	Salmonella enterica subsp I enterica (99.96%)	nothing (0.00%)	41.94	5.6	100	17	0	SRR1968994
1135125	36496	Salmonella Enteritidis	Enteritidis	11	4	"5,2,3,7,6,6,11"	Salmonella enterica subsp I enterica (98.91%)	nothing (0.00%)	43.39	4	100	15	0	SRR1966978
1135126	36497	Salmonella Enteritidis	Enteritidis	11	4	"5,2,3,7,6,6,11"	Salmonella enterica subsp I enterica (98.89%)	nothing (0.00%)	30.99	5.9	100	10	0	SRR1965055
1135322	85692	Salmonella Enteritidis	Enteritidis	11	4	"5,2,3,7,6,6,11"	Salmonella enterica subsp I enterica (99.85%)	Morganella morganii subsp. morganii KT (94.53%)	17.1	11.8	100	8	0	SRR1967005
1135143	36498	Salmonella Enteritidis	Enteritidis	11	4	"5,2,3,7,6,6,11"	Salmonella enterica subsp I enterica (98.91%)	nothing (0.00%)	40.97	6.9	100	13	0	SRR1966605
1135342	36499	Salmonella Enteritidis	Enteritidis	11	4	"5,2,3,7,6,6,11"	Salmonella enterica subsp I enterica (98.90%)	Klebsiella oxytoca KCTC 1686 uid83159 (67.21%)	27.37	19.2	100	11	0	SRR1967404
1135127	36500	Salmonella Enteritidis	Enteritidis	11	4	"5,2,3,7,6,6,11"	Salmonella enterica subsp I enterica (99.98%)	nothing (0.00%)	44.72	5.9	100	23	0	SRR1969763
1135155	36501	Salmonella Enteritidis	Enteritidis	11	4	"5,2,3,7,6,6,11"	Salmonella enterica subsp I enterica (99.66%)	nothing (0.00%)	51.52	3.9	100	25	0	SRR1967002
1135160	36462	Salmonella Enteritidis	Enteritidis	11	4	"5,2,3,7,6,6,11"	Salmonella enterica subsp I enterica (98.89%)	nothing (0.00%)	36.19	6.9	100	12	0	None
1135169	36502	Salmonella Enteritidis	Enteritidis	11	4	"5,2,3,7,6,6,11"	Salmonella enterica subsp I enterica (98.90%)	nothing (0.00%)	42.41	4.6	100	16	0	SRR1966120
1135097	36503	Salmonella Enteritidis	Enteritidis	11	4	"5,2,3,7,6,6,11"	Salmonella enterica subsp I enterica (98.89%)	nothing (0.00%)	40.3	5.7	100	16	0	SRR1967574
1135140	36504	Salmonella Enteritidis	Enteritidis	11	4	"5,2,3,7,6,6,11"	Salmonella enterica subsp I enterica (98.87%)	nothing (0.00%)	28.3	9.5	100	9	0	SRR1966077
1135137	36505	Salmonella Enteritidis	Enteritidis	11	4	"5,2,3,7,6,6,11"	Salmonella enterica subsp I enterica (98.90%)	nothing (0.00%)	35.66	7.4	100	18	0	SRR1969759
1135138	36506	Salmonella Enteritidis	Enteritidis	11	4	"5,2,3,7,6,6,11"	Salmonella enterica subsp I enterica (98.90%)	nothing (0.00%)	37.04	7.9	100	15	0	SRR1965669
1135141	39448	Salmonella Enteritidis	Enteritidis	11	4	"5,2,3,7,6,6,11"	Salmonella enterica subsp I enterica (99.79%)	nothing (0.00%)	27.05	9.1	100	10	0	SRR1967899
1135237	36516	Salmonella Enteritidis	Enteritidis	11	4	"5,2,3,7,6,6,11"	Salmonella enterica subsp I enterica (98.90%)	nothing (0.00%)	31.04	7.7	100	12	0	SRR1969758
1135246	36518	Salmonella Enteritidis	Enteritidis	11	4	"5,2,3,7,6,6,11"	Salmonella enterica subsp I enterica (98.88%)	nothing (0.00%)	30.31	7.4	100	11	0	SRR1969134
1135369	39449	Salmonella Enteritidis	Enteritidis	11	4	"5,2,3,7,6,6,11"	Salmonella enterica subsp I enterica (98.85%)	nothing (0.00%)	43.5	11.8	100	12	0	SRR1966447
1135165	36520	Salmonella Enteritidis	Enteritidis	11	4	"5,2,3,7,6,6,11"	Salmonella enterica subsp I enterica (99.91%)	nothing (0.00%)	19.28	9.5	100	8	0	SRR1969196
1135263	36521	Salmonella Enteritidis	Enteritidis	11	4	"5,2,3,7,6,6,11"	Salmonella enterica subsp I enterica (98.91%)	nothing (0.00%)	43.15	6.6	100	15	0	SRR1966349
1135221	36522	Salmonella Enteritidis	Enteritidis	11	4	"5,2,3,7,6,6,11"	Salmonella enterica subsp I enterica (98.90%)	nothing (0.00%)	36.27	6.8	100	11	0	SRR1965772
1135450	36523	Salmonella Enteritidis	Enteritidis	11	4	"5,2,3,7,6,6,11"	Salmonella enterica subsp I enterica (99.83%)	nothing (0.00%)	41.31	6.3	100	12	I9,12:g,m:-	SRR1967706
1135229	36524	Salmonella Enteritidis	Enteritidis	11	4	"5,2,3,7,6,6,11"	Salmonella enterica subsp I enterica (98.89%)	nothing (0.00%)	27.24	9.1	100	10	0	SRR1967089
1135233	39450	Salmonella Enteritidis	Enteritidis	11	4	"5,2,3,7,6,6,11"	Salmonella enterica subsp I enterica (98.86%)	nothing (0.00%)	28.7	5.1	100	15	0	SRR1967179
1135151	39451	Salmonella Enteritidis	Enteritidis	11	4	"5,2,3,7,6,6,11"	Salmonella enterica subsp I enterica (99.79%)	nothing (0.00%)	30.89	6.5	100	12	0	SRR1966481
1135242	36525	Salmonella Enteritidis	Enteritidis	11	4	"5,2,3,7,6,6,11"	Salmonella enterica subsp I enterica (98.89%)	nothing (0.00%)	26.45	6	100	11	0	SRR1966937
1135158	38362	Salmonella Enteritidis	Enteritidis	11	4	"5,2,3,7,6,6,11"	Salmonella enterica subsp I enterica (98.90%)	nothing (0.00%)	34.59	5.3	100	15	0	SRR1966829
1135249	38361	Salmonella Enteritidis	Enteritidis	11	4	"5,2,3,7,6,6,11"	Salmonella enterica subsp I enterica (98.90%)	nothing (0.00%)	30.26	6.3	100	8	0	SRR1965359
1135256	36526	Salmonella Enteritidis	Enteritidis	11	4	"5,2,3,7,6,6,11"	Salmonella enterica subsp I enterica (98.90%)	nothing (0.00%)	37.93	6.1	100	19	0	SRR1967771
1135262	39452	Salmonella Enteritidis	Enteritidis	11	4	"5,2,3,7,6,6,11"	Salmonella enterica subsp I enterica (98.88%)	nothing (0.00%)	40.44	7.3	100	17	0	SRR1969276
1135223	36528	Salmonella Enteritidis	Enteritidis	11	4	"5,2,3,7,6,6,11"	Salmonella enterica subsp I enterica (98.88%)	nothing (0.00%)	36.74	5.4	100	18	0	SRR1969692
1135230	36530	Salmonella Enteritidis	Enteritidis	11	4	"5,2,3,7,6,6,11"	Salmonella enterica subsp I enterica (98.92%)	nothing (0.00%)	66.9	3.9	100	26	0	SRR1969546
1135232	39453	Salmonella Enteritidis	Enteritidis	11	4	"5,2,3,7,6,6,11"	Salmonella enterica subsp I enterica (98.71%)	nothing (0.00%)	28.31	23.8	100	13	0	SRR1966194
1135236	36531	Salmonella Enteritidis	Enteritidis	11	4	"5,2,3,7,6,6,11"	Salmonella enterica subsp I enterica (98.89%)	nothing (0.00%)	30.71	11.5	100	15	0	SRR1967772
1135467	36532	Salmonella Enteritidis	Enteritidis	11	4	"5,2,3,7,6,6,11"	Salmonella enterica subsp I enterica (99.95%)	nothing (0.00%)	37.95	5.4	100	23	I9,12:g,m:-	SRR1966236
1135261	38360	Salmonella Enteritidis	Enteritidis	11	4	"5,2,3,7,6,6,11"	Salmonella enterica subsp I enterica (99.97%)	nothing (0.00%)	29.62	8.3	100	14	0	SRR1969741
1135380	38330	Salmonella Enteritidis	Enteritidis	11	4	"5,2,3,7,6,6,11"	Salmonella enterica subsp I enterica (99.97%)	nothing (0.00%)	41.42	5	100	19	I9,12:g,m:-	SRR1969036
1136580	38348	Salmonella Enteritidis	Enteritidis	183	4	"5,2,3,7,60,6,11"	Salmonella enterica subsp I enterica (98.30%)	nothing (0.00%)	28.95	10.5	100	4	I9,12:g,m:-	SRR1969918
1135266	38337	Salmonella Enteritidis	Enteritidis	11	4	"5,2,3,7,6,6,11"	Salmonella enterica subsp I enterica (99.94%)	nothing (0.00%)	24.3	9.5	100	8	0	SRR1967572
1135447	38306	Salmonella Enteritidis	Enteritidis	11	4	"5,2,3,7,6,6,11"	Salmonella enterica subsp I enterica (98.91%)	Escherichia coli KTE21 (55.74%)	32.76	9.3	100	8	0	SRR1968760
1135225	38343	Salmonella Enteritidis	Enteritidis	11	4	"5,2,3,7,6,6,11"	Salmonella enterica subsp I enterica (99.97%)	nothing (0.00%)	25.7	9.5	100	11	0	SRR1967432
1135334	38344	Salmonella Enteritidis	Enteritidis	11	4	"5,2,3,7,6,6,11"	Salmonella enterica subsp I enterica (98.91%)	nothing (0.00%)	35	7.7	100	5	0	SRR1968654
1135346	38345	Salmonella Enteritidis	Enteritidis	11	4	"5,2,3,7,6,6,11"	Salmonella enterica subsp I enterica (98.91%)	nothing (0.00%)	38.08	5.6	100	13	0	SRR1970302
1135354	38319	Salmonella Enteritidis	Enteritidis	11	4	"5,2,3,7,6,6,11"	Salmonella enterica subsp I enterica (98.90%)	nothing (0.00%)	30.57	8.7	100	10	0	SRR1966971
1136736	38352	Salmonella Enteritidis	Enteritidis	11	4	"5,2,3,7,6,6,11"	Salmonella enterica subsp I enterica (99.94%)	nothing (0.00%)	19.69	7.7	100	8	I9,12:g,m:-	SRR1965348
1135244	38353	Salmonella Enteritidis	Enteritidis	11	4	"5,2,3,7,6,6,11"	Salmonella enterica subsp I enterica (98.91%)	nothing (0.00%)	40.5	5.9	100	14	0	SRR1966319
1135474	38310	Salmonella Enteritidis	Enteritidis	11	4	"5,2,3,7,6,6,11"	Salmonella enterica subsp I enterica (99.81%)	nothing (0.00%)	23.3	5.9	100	7	0	SRR1968826
1135250	38367	Salmonella Enteritidis	Enteritidis	11	4	"5,2,3,7,6,6,11"	Salmonella enterica subsp I enterica (98.86%)	nothing (0.00%)	21.32	5.9	100	6	0	SRR1968429
1135665	38312	Salmonella Enteritidis	Enteritidis	11	4	"5,2,3,7,6,6,11"	Salmonella enterica subsp I enterica (98.94%)	nothing (0.00%)	23.41	18.5	100	7	0	SRR1967466
1135381	38369	Salmonella Enteritidis	Enteritidis	11	4	"5,2,3,7,6,6,11"	Salmonella enterica subsp I enterica (98.90%)	nothing (0.00%)	47.24	4.9	100	19	0	SRR1968929
1135666	38311	Salmonella Enteritidis	Enteritidis	11	4	"5,2,3,7,6,6,11"	Salmonella enterica subsp I enterica (98.89%)	nothing (0.00%)	25.65	7.1	100	7	I9,12:g,m:-	SRR1965464
1135331	38314	Salmonella Enteritidis	Enteritidis	11	4	"5,2,3,7,6,6,11"	Salmonella enterica subsp I enterica (98.85%)	nothing (0.00%)	27.09	5.9	100	10	0	SRR1965369
1135335	38313	Salmonella Enteritidis	Enteritidis	11	4	"5,2,3,7,6,6,11"	Salmonella enterica subsp I enterica (98.91%)	nothing (0.00%)	42.41	6.8	100	14	0	SRR1966969
1135343	38316	Salmonella Enteritidis	Enteritidis	11	4	"5,2,3,7,6,6,11"	Salmonella enterica subsp I enterica (98.91%)	nothing (0.00%)	32.69	10	100	8	0	SRR1966755
1135353	38315	Salmonella Enteritidis	Enteritidis	11	4	"5,2,3,7,6,6,11"	Salmonella enterica subsp I enterica (98.90%)	nothing (0.00%)	36.03	5.3	100	19	0	SRR1969298
1135358	38318	Salmonella Enteritidis	Enteritidis	11	4	"5,2,3,7,6,6,11"	Salmonella enterica subsp I enterica (98.89%)	nothing (0.00%)	26.23	4.9	100	5	0	SRR1966486
1135365	39454	Salmonella Enteritidis	Enteritidis	11	4	"5,2,3,7,6,6,11"	Salmonella enterica subsp I enterica (98.89%)	nothing (0.00%)	43.8	4.2	100	17	0	SRR1969334
1135371	38317	Salmonella Enteritidis	Enteritidis	11	4	"5,2,3,7,6,6,11"	Salmonella enterica subsp I enterica (98.90%)	nothing (0.00%)	28.31	7.5	100	13	0	SRR1967378
1135375	38371	Salmonella Enteritidis	Enteritidis	11	4	"5,2,3,7,6,6,11"	Salmonella enterica subsp I enterica (98.87%)	nothing (0.00%)	33.15	7.4	100	16	0	SRR1967766
1135265	38320	Salmonella Enteritidis	Enteritidis	11	4	"5,2,3,7,6,6,11"	Salmonella enterica subsp I enterica (99.97%)	nothing (0.00%)	37.82	8.3	100	10	0	SRR1965615
1135224	38346	Salmonella Enteritidis	Enteritidis	11	4	"5,2,3,7,6,6,11"	Salmonella enterica subsp I enterica (99.97%)	nothing (0.00%)	31.86	7.1	100	15	0	SRR1966691
1135332	38309	Salmonella Enteritidis	Enteritidis	11	4	"5,2,3,7,6,6,11"	Salmonella enterica subsp I enterica (98.91%)	nothing (0.00%)	59.17	4.9	100	26	0	SRR1965496
1135336	38342	Salmonella Enteritidis	Enteritidis	11	4	"5,2,3,7,6,6,11"	Salmonella enterica subsp I enterica (99.97%)	nothing (0.00%)	39.73	5.3	100	13	0	SRR1966525
1135736	38349	Salmonella Enteritidis	Enteritidis	11	4	"5,2,3,7,6,6,11"	Salmonella enterica subsp I enterica (98.89%)	nothing (0.00%)	22.99	10	100	11	I9,12:g,m:-	SRR1970133
1135351	38350	Salmonella Enteritidis	Enteritidis	11	4	"5,2,3,7,6,6,11"	Salmonella enterica subsp I enterica (98.90%)	nothing (0.00%)	36	5	100	13	0	SRR1965849
1135362	38332	Salmonella Enteritidis	Enteritidis	11	4	"5,2,3,7,6,6,11"	Salmonella enterica subsp I enterica (98.90%)	nothing (0.00%)	31.89	8.3	100	12	0	SRR1967887
1135944	38308	Salmonella Enteritidis	Enteritidis	11	4	"5,2,3,7,6,6,11"	Salmonella enterica subsp I enterica (99.91%)	nothing (0.00%)	22.84	5.7	100	7	I9,12:g,m:-	SRR1966223
1135479	38351	Salmonella Enteritidis	Enteritidis	11	4	"5,2,3,7,6,6,11"	Salmonella enterica subsp I enterica (98.90%)	nothing (0.00%)	30.39	6.7	100	9	0	SRR1967263
1135258	38327	Salmonella Enteritidis	Enteritidis	11	4	"5,2,3,7,6,6,11"	Salmonella enterica subsp I enterica (98.89%)	nothing (0.00%)	27.77	7.4	100	5	0	SRR1969715
1135264	38326	Salmonella Enteritidis	Enteritidis	11	4	"5,2,3,7,6,6,11"	Salmonella enterica subsp I enterica (99.97%)	nothing (0.00%)	45.85	5.6	100	19	0	SRR1968083
1135330	38325	Salmonella Enteritidis	Enteritidis	11	4	"5,2,3,7,6,6,11"	Salmonella enterica subsp I enterica (98.90%)	nothing (0.00%)	26.82	5.9	100	7	0	SRR1968832
1135632	38324	Salmonella Enteritidis	Enteritidis	11	4	"5,2,3,7,6,6,11"	Salmonella enterica subsp I enterica (98.57%)	Escherichia coli clone D i2 uid162047 (72.49%)	13.29	46.5	100	6	I9,12:g,m:-	SRR1970223
1135341	39455	Salmonella Enteritidis	Enteritidis	11	4	"5,2,3,7,6,6,11"	Salmonella enterica subsp I enterica (98.88%)	nothing (0.00%)	38.52	5	100	15	0	SRR1966692
1135633	38339	Salmonella Enteritidis	Enteritidis	11	4	"5,2,3,7,6,6,11"	Salmonella enterica subsp I enterica (99.95%)	nothing (0.00%)	28.04	9.7	100	11	0	SRR1965914
1135634	38338	Salmonella Enteritidis	Enteritidis	11	4	"5,2,3,7,6,6,11"	Salmonella enterica subsp I enterica (99.93%)	nothing (0.00%)	26.46	7.7	100	12	I9,12:g,m:-	SRR1965860
1135245	38321	Salmonella Enteritidis	Enteritidis	11	4	"5,2,3,7,6,6,11"	Salmonella enterica subsp I enterica (99.95%)	nothing (0.00%)	27.75	4.8	100	14	0	SRR1969116
1135661	37759	Salmonella Enteritidis	Enteritidis	11	4	"5,2,3,7,6,6,11"	Salmonella enterica subsp I enterica (98.84%)	nothing (0.00%)	24.95	7.4	100	6	0	SRR1965339
1135340	37763	Salmonella Enteritidis	Enteritidis	11	4	"5,2,3,7,6,6,11"	Salmonella enterica subsp I enterica (98.88%)	nothing (0.00%)	31.37	4.2	100	12	0	SRR1965226
1135377	37778	Salmonella Enteritidis	Enteritidis	11	4	"5,2,3,7,6,6,11"	Salmonella enterica subsp I enterica (98.89%)	nothing (0.00%)	29.01	6.7	100	10	I9,12:g,m:-	SRR1965530
1135370	37798	Salmonella Enteritidis	Enteritidis	11	4	"5,2,3,7,6,6,11"	Salmonella enterica subsp I enterica (98.89%)	nothing (0.00%)	29.47	5.3	100	13	I9,12:g,m:-	SRR1969301
1135376	37799	Salmonella Enteritidis	Enteritidis	11	4	"5,2,3,7,6,6,11"	Salmonella enterica subsp I enterica (98.87%)	nothing (0.00%)	19.18	8.3	100	3	I9,12:g,m:-	SRR1969732
1135383	37800	Salmonella Enteritidis	Enteritidis	11	4	"5,2,3,7,6,6,11"	Salmonella enterica subsp I enterica (98.88%)	nothing (0.00%)	24.31	7.7	100	7	I9,12:g,m:-	SRR1968900
1135339	37803	Salmonella Enteritidis	Enteritidis	11	4	"5,2,3,7,6,6,11"	Salmonella enterica subsp I enterica (98.83%)	nothing (0.00%)	28.45	12	100	9	0	SRR1967331
1135604	37804	Salmonella Enteritidis	Enteritidis	11	4	"5,2,3,7,6,6,11"	Salmonella enterica subsp I enterica (98.89%)	nothing (0.00%)	33.38	7.7	100	10	0	SRR1970011
1135605	37806	Salmonella Enteritidis	Enteritidis	11	4	"5,2,3,7,6,6,11"	Salmonella enterica subsp I enterica (98.88%)	nothing (0.00%)	39.11	5.9	100	16	0	SRR1970129
1135606	37807	Salmonella Enteritidis	Enteritidis	11	4	"5,2,3,7,6,6,11"	Salmonella enterica subsp I enterica (98.88%)	nothing (0.00%)	33.64	5.9	100	12	0	SRR1967170
1135607	37808	Salmonella Enteritidis	Enteritidis	11	4	"5,2,3,7,6,6,11"	Salmonella enterica subsp I enterica (98.88%)	nothing (0.00%)	28.93	11.1	100	8	0	SRR1965800
1135608	37809	Salmonella Enteritidis	Enteritidis	11	4	"5,2,3,7,6,6,11"	Salmonella enterica subsp I enterica (98.90%)	nothing (0.00%)	36.24	9.4	100	11	0	SRR1967479
1135609	37810	Salmonella Enteritidis	Enteritidis	11	4	"5,2,3,7,6,6,11"	Salmonella enterica subsp I enterica (98.85%)	nothing (0.00%)	32.5	8.7	100	11	0	SRR1968043
1135610	37811	Salmonella Enteritidis	Enteritidis	11	4	"5,2,3,7,6,6,11"	Salmonella enterica subsp I enterica (98.86%)	nothing (0.00%)	31.67	7.1	100	8	0	SRR1968796
1135611	37812	Salmonella Enteritidis	Enteritidis	11	4	"5,2,3,7,6,6,11"	Salmonella enterica subsp I enterica (98.89%)	nothing (0.00%)	28.14	6.7	100	14	0	SRR1966507
1135612	37813	Salmonella Enteritidis	Enteritidis	11	4	"5,2,3,7,6,6,11"	Salmonella enterica subsp I enterica (98.89%)	nothing (0.00%)	32.07	6.3	100	8	0	SRR1968627
1135641	37814	Salmonella Enteritidis	Enteritidis	11	4	"5,2,3,7,6,6,11"	Salmonella enterica subsp I enterica (98.86%)	nothing (0.00%)	26.68	9.5	100	10	0	SRR1967038
1135642	37815	Salmonella Enteritidis	Enteritidis	11	4	"5,2,3,7,6,6,11"	Salmonella enterica subsp I enterica (98.88%)	nothing (0.00%)	32.62	5.6	100	12	0	SRR1969805
1135350	37816	Salmonella Enteritidis	Enteritidis	11	4	"5,2,3,7,6,6,11"	Salmonella enterica subsp I enterica (98.89%)	nothing (0.00%)	32.68	5.9	100	10	0	SRR1966647
1135919	45995	Salmonella Enteritidis	Enteritidis	11	4	"5,2,3,7,6,6,11"	Salmonella enterica subsp I enterica (99.79%)	Escherichia coli clone D i2 uid162047 (76.004059%)	28.35	31.4	100	12	I9,12:g,m:-	SRR1965346
1135643	37817	Salmonella Enteritidis	Enteritidis	11	4	"5,2,3,7,6,6,11"	Salmonella enterica subsp I enterica (98.88%)	nothing (0.00%)	28.94	5.5	100	9	0	SRR1968529
1135644	37818	Salmonella Enteritidis	Enteritidis	11	4	"5,2,3,7,6,6,11"	Salmonella enterica subsp I enterica (98.88%)	Salmonella enterica subsp IIIb diarizonae (44.56%)	29.01	41.5	100	12	0	SRR1969723
1135645	37819	Salmonella Enteritidis	Enteritidis	11	4	"5,2,3,7,6,6,11"	Salmonella enterica subsp I enterica (98.88%)	nothing (0.00%)	36.47	6.3	100	10	0	SRR1965533
1135740	37820	Salmonella Enteritidis	Enteritidis	11	4	"5,2,3,7,6,6,11"	Salmonella enterica subsp I enterica (99.83%)	nothing (0.00%)	41.37	7.1	100	12	I9,12:g,m:-	SRR1965078
1135324	37821	Salmonella Enteritidis	Enteritidis	11	4	"5,2,3,7,6,6,11"	Salmonella enterica subsp I enterica (99.95%)	nothing (0.00%)	33.9	10.3	100	15	0	SRR1967906
1135613	37822	Salmonella Enteritidis	Enteritidis	11	4	"5,2,3,7,6,6,11"	Salmonella enterica subsp I enterica (98.89%)	nothing (0.00%)	37.62	8	100	12	0	SRR1966491
1135614	37823	Salmonella Enteritidis	Enteritidis	11	4	"5,2,3,7,6,6,11"	Salmonella enterica subsp I enterica (98.89%)	nothing (0.00%)	30.75	6.8	100	6	0	SRR1965424
1135615	37824	Salmonella Enteritidis	Enteritidis	11	4	"5,2,3,7,6,6,11"	Salmonella enterica subsp I enterica (98.90%)	nothing (0.00%)	34.55	6.9	100	11	0	SRR1970294
1135616	37825	Salmonella Enteritidis	Enteritidis	11	4	"5,2,3,7,6,6,11"	Salmonella enterica subsp I enterica (98.90%)	nothing (0.00%)	49.1	3.9	100	15	0	SRR1968556
1135617	37826	Salmonella Enteritidis	Enteritidis	11	4	"5,2,3,7,6,6,11"	Salmonella enterica subsp I enterica (98.91%)	nothing (0.00%)	47.49	3.6	100	16	0	SRR1969838
1135618	37827	Salmonella Enteritidis	Enteritidis	11	4	"5,2,3,7,6,6,11"	Salmonella enterica subsp I enterica (98.84%)	nothing (0.00%)	20.52	6.7	100	12	0	SRR1968120
1135619	37828	Salmonella Enteritidis	Enteritidis	11	4	"5,2,3,7,6,6,11"	Salmonella enterica subsp I enterica (98.88%)	nothing (0.00%)	23.24	9.5	100	13	0	SRR1965700
1135620	37829	Salmonella Enteritidis	Enteritidis	11	4	"5,2,3,7,6,6,11"	Salmonella enterica subsp I enterica (98.87%)	nothing (0.00%)	25.67	6.5	100	10	0	SRR1969802
1135621	37830	Salmonella Enteritidis	Enteritidis	11	4	"5,2,3,7,6,6,11"	Salmonella enterica subsp I enterica (98.88%)	nothing (0.00%)	26.11	6.7	100	11	0	SRR1970182
1135622	37831	Salmonella Enteritidis	Enteritidis	11	4	"5,2,3,7,6,6,11"	Salmonella enterica subsp I enterica (98.84%)	nothing (0.00%)	29.74	8.3	100	13	0	SRR1966129
1135646	37832	Salmonella Enteritidis	Enteritidis	11	4	"5,2,3,7,6,6,11"	Salmonella enterica subsp I enterica (98.89%)	nothing (0.00%)	31.66	7.1	100	10	0	SRR1965506
1135647	37833	Salmonella Enteritidis	Enteritidis	11	4	"5,2,3,7,6,6,11"	Salmonella enterica subsp I enterica (98.88%)	nothing (0.00%)	31.73	5.4	100	14	0	SRR1966923
1135648	37834	Salmonella Enteritidis	Enteritidis	11	4	"5,2,3,7,6,6,11"	Salmonella enterica subsp I enterica (98.89%)	nothing (0.00%)	32.21	7.4	100	15	0	SRR1969400
1135649	37835	Salmonella Enteritidis	Enteritidis	11	4	"5,2,3,7,6,6,11"	Salmonella enterica subsp I enterica (98.89%)	nothing (0.00%)	32.53	6.3	100	11	0	SRR1966076
1135355	37836	Salmonella Enteritidis	Enteritidis	183	4	"5,2,3,7,60,6,11"	Salmonella enterica subsp I enterica (97.81%)	nothing (0.00%)	35.61	9.5	100	11	0	SRR1968725
1135361	37837	Salmonella Enteritidis	Enteritidis	11	4	"5,2,3,7,6,6,11"	Salmonella enterica subsp I enterica (99.96%)	nothing (0.00%)	39.71	5.7	100	17	0	SRR1965980
1135712	38373	Salmonella Enteritidis	Enteritidis	11	4	"5,2,3,7,6,6,11"	Salmonella enterica subsp I enterica (99.95%)	nothing (0.00%)	33.43	5.9	100	13	0	SRR1969976
1136680	38393	Salmonella Enteritidis	Enteritidis	11	4	"5,2,3,7,6,6,11"	Salmonella enterica subsp I enterica (99.93%)	nothing (0.00%)	27.3	4.2	100	7	I9,12:g,m:-	SRR1967903
1135624	38407	Salmonella Enteritidis	Enteritidis	11	4	"5,2,3,7,6,6,11"	Salmonella enterica subsp I enterica (99.93%)	nothing (0.00%)	24.5	6.5	100	9	0	SRR1966083
1136193	38408	Salmonella Enteritidis	Enteritidis	11	4	"5,2,3,7,6,6,11"	Salmonella enterica subsp I enterica (99.87%)	nothing (0.00%)	23.67	10	100	7	I9,12:g,m:-	SRR1968551
1135625	38410	Salmonella Enteritidis	Enteritidis	11	4	"5,2,3,7,6,6,11"	Salmonella enterica subsp I enterica (98.89%)	nothing (0.00%)	38.93	4.5	100	18	0	SRR1970082
1135729	38411	Salmonella Enteritidis	Enteritidis	11	4	"5,2,3,7,6,6,11"	Salmonella enterica subsp I enterica (98.90%)	nothing (0.00%)	42.99	4.2	100	13	0	SRR1967261
1136341	38412	Salmonella Enteritidis	Enteritidis	11	4	"5,2,3,7,6,6,11"	Salmonella enterica subsp I enterica (99.90%)	nothing (0.00%)	24.42	7.7	100	5	I9,12:g,m:-	SRR1968202
1135480	38413	Salmonella Enteritidis	Enteritidis	11	4	"5,2,3,7,6,6,11"	Salmonella enterica subsp I enterica (98.84%)	nothing (0.00%)	23.25	6.3	100	7	0	SRR1968998
1136579	38414	Salmonella Enteritidis	Enteritidis	11	4	"5,2,3,7,6,6,11"	Salmonella enterica subsp I enterica (98.89%)	nothing (0.00%)	27.04	6.3	100	9	I9,12:g,m:-	SRR1966926
1135488	38415	Salmonella Enteritidis	Enteritidis	11	4	"5,2,3,7,6,6,11"	Salmonella enterica subsp I enterica (99.93%)	nothing (0.00%)	28.99	8	100	10	0	SRR1967310
1135654	85696	Salmonella Enteritidis	Enteritidis	11	4	"5,2,3,7,6,6,11"	Salmonella enterica subsp I enterica (99.96%)	nothing (0.00%)	24.65	8.5	100	13	0	SRR1966065
1136549	38416	Salmonella Enteritidis	Enteritidis	11	4	"5,2,3,7,6,6,11"	Salmonella enterica subsp I enterica (99.93%)	nothing (0.00%)	27.73	6.1	100	6	I9,12:g,m:-	SRR1968035
1135756	38417	Salmonella Enteritidis	Enteritidis	11	4	"5,2,3,7,6,6,11"	Salmonella enterica subsp I enterica (98.87%)	nothing (0.00%)	27.15	8	100	10	0	SRR1968051
1135655	38418	Salmonella Enteritidis	Enteritidis	11	4	"5,2,3,7,6,6,11"	Salmonella enterica subsp I enterica (98.86%)	nothing (0.00%)	29.21	5.3	100	11	0	SRR1965458
1135656	38419	Salmonella Enteritidis	Enteritidis	11	4	"5,2,3,7,6,6,11"	Salmonella enterica subsp I enterica (98.88%)	nothing (0.00%)	28	6.3	100	14	0	SRR1967028
1135657	38420	Salmonella Enteritidis	Enteritidis	11	4	"5,2,3,7,6,6,11"	Salmonella enterica subsp I enterica (98.88%)	nothing (0.00%)	23.87	12.5	100	7	0	SRR1965410
1135658	38421	Salmonella Enteritidis	Enteritidis	11	4	"5,2,3,7,6,6,11"	Salmonella enterica subsp I enterica (98.85%)	nothing (0.00%)	20.84	11.1	100	5	0	SRR1965623
1135659	38422	Salmonella Enteritidis	Enteritidis	11	4	"5,2,3,7,6,6,11"	Salmonella enterica subsp I enterica (98.84%)	nothing (0.00%)	25.97	6.5	100	5	0	SRR1968589
1135478	38423	Salmonella Enteritidis	Enteritidis	11	4	"5,2,3,7,6,6,11"	Salmonella enterica subsp I enterica (98.86%)	nothing (0.00%)	27.21	11.1	100	8	0	SRR1966352
1135483	38424	Salmonella Enteritidis	Enteritidis	11	4	"5,2,3,7,6,6,11"	Salmonella enterica subsp I enterica (98.89%)	nothing (0.00%)	33.36	5.9	100	6	0	SRR1967716
1135626	38368	Salmonella Enteritidis	Enteritidis	11	4	"5,2,3,7,6,6,11"	Salmonella enterica subsp I enterica (98.88%)	nothing (0.00%)	31.96	6.7	100	13	0	None
1135627	38425	Salmonella Enteritidis	Enteritidis	11	4	"5,2,3,7,6,6,11"	Salmonella enterica subsp I enterica (98.89%)	nothing (0.00%)	30.83	7.1	100	10	0	SRR1965692
1135628	38426	Salmonella Enteritidis	Enteritidis	11	4	"5,2,3,7,6,6,11"	Salmonella enterica subsp I enterica (98.88%)	nothing (0.00%)	33.08	8.7	100	8	0	SRR1965596
1135853	38427	Salmonella Enteritidis	Enteritidis	11	4	"5,2,3,7,6,6,11"	Salmonella enterica subsp I enterica (99.80%)	nothing (0.00%)	33.61	7.1	100	11	I9,12:g,m:-	SRR1968626
1135629	38428	Salmonella Enteritidis	Enteritidis	11	4	"5,2,3,7,6,6,11"	Salmonella enterica subsp I enterica (98.86%)	nothing (0.00%)	27.65	11.8	100	11	0	SRR1969578
1135461	38429	Salmonella Enteritidis	Enteritidis	11	4	"5,2,3,7,6,6,11"	Salmonella enterica subsp I enterica (99.92%)	nothing (0.00%)	32.36	7.1	100	9	0	SRR1970278
1136885	37003	Salmonella Enteritidis	Enteritidis	11	4	"5,2,3,7,6,6,11"	Salmonella enterica subsp I enterica (99.96%)	nothing (0.00%)	32.19	6.3	100	14	I9,12:g,m:-	SRR1966277
1135660	37004	Salmonella Enteritidis	Enteritidis	11	4	"5,2,3,7,6,6,11"	Salmonella enterica subsp I enterica (99.95%)	nothing (0.00%)	37.23	8.7	100	14	0	SRR1966607
1135709	37006	Salmonella Enteritidis	Enteritidis	11	4	"5,2,3,7,6,6,11"	Salmonella enterica subsp I enterica (98.90%)	nothing (0.00%)	29.58	5.6	100	12	0	SRR1967999
1135710	36364	Salmonella Enteritidis	Enteritidis	11	4	"5,2,3,7,6,6,11"	Salmonella enterica subsp I enterica (98.91%)	nothing (0.00%)	51.18	4.8	100	22	0	SRR1968553
1135711	37007	Salmonella Enteritidis	Enteritidis	11	4	"5,2,3,7,6,6,11"	Salmonella enterica subsp I enterica (98.90%)	nothing (0.00%)	31.97	23.1	100	10	0	SRR1969845
1135603	37009	Salmonella Enteritidis	Enteritidis	183	4	"5,2,3,7,60,6,11"	Salmonella enterica subsp I enterica (98.29%)	nothing (0.00%)	27.63	7.4	100	7	0	SRR1966925
1135841	37010	Salmonella Enteritidis	Enteritidis	11	4	"5,2,3,7,6,6,11"	Salmonella enterica subsp I enterica (99.93%)	nothing (0.00%)	26.07	4.8	100	10	0	SRR1967516
1135737	37011	Salmonella Enteritidis	Enteritidis	11	4	"5,2,3,7,6,6,11"	Salmonella enterica subsp I enterica (98.85%)	nothing (0.00%)	27.79	4.8	100	12	0	SRR1969123
1136889	36367	Salmonella Enteritidis	Enteritidis	183	4	"5,2,3,7,60,6,11"	Salmonella enterica subsp I enterica (98.29%)	nothing (0.00%)	38.31	5	100	17	I9,12:g,m:-	SRR1968103
1135724	36380	Salmonella Enteritidis	Enteritidis	11	4	"5,2,3,7,6,6,11"	Salmonella enterica subsp I enterica (99.96%)	nothing (0.00%)	42.4	5.4	100	19	0	SRR1966765
1135725	36381	Salmonella Enteritidis	Enteritidis	11	4	"5,2,3,7,6,6,11"	Salmonella enterica subsp I enterica (99.96%)	nothing (0.00%)	54.09	5.7	100	20	0	SRR1967009
1136190	36383	Salmonella Enteritidis	Enteritidis	11	4	"5,2,3,7,6,6,11"	Salmonella enterica subsp I enterica (98.90%)	Escherichia coli KTE143 (82.51%)	36.55	15.7	100	17	0	SRR1969435
1135906	36384	Salmonella Enteritidis	Enteritidis	11	4	"5,2,3,7,6,6,11"	Salmonella enterica subsp I enterica (98.89%)	nothing (0.00%)	50.16	4.5	100	21	0	SRR1967976
1135851	36385	Salmonella Enteritidis	Enteritidis	11	4	"5,2,3,7,6,6,11"	Salmonella enterica subsp I enterica (98.91%)	nothing (0.00%)	60.35	5.1	100	25	0	SRR1967625
1135726	36386	Salmonella Enteritidis	Enteritidis	11	4	"5,2,3,7,6,6,11"	Salmonella enterica subsp I enterica (98.88%)	nothing (0.00%)	30.29	5	100	9	0	SRR1968696
1135727	36387	Salmonella Enteritidis	Enteritidis	11	4	"5,2,3,7,6,6,11"	Salmonella enterica subsp I enterica (99.97%)	nothing (0.00%)	52.6	3.7	100	20	0	SRR1968973
1135930	36388	Salmonella Enteritidis	Enteritidis	11	4	"5,2,3,7,6,6,11"	Salmonella enterica subsp I enterica (99.96%)	nothing (0.00%)	38.03	5	100	15	0	SRR1969660
1135752	36389	Salmonella Enteritidis	Enteritidis	11	4	"5,2,3,7,6,6,11"	Salmonella enterica subsp I enterica (99.95%)	nothing (0.00%)	37.36	5.1	100	17	0	SRR1967033
1135868	36390	Salmonella Enteritidis	Enteritidis	11	4	"5,2,3,7,6,6,11"	Salmonella enterica subsp I enterica (99.97%)	nothing (0.00%)	56.59	4.3	100	20	0	SRR1968927
1136239	36391	Salmonella Enteritidis	Enteritidis	11	4	"5,2,3,7,6,6,11"	Salmonella enterica subsp I enterica (99.83%)	nothing (0.00%)	46.52	6.3	100	15	I9,12:g,m:-	SRR1967298
1135869	36392	Salmonella Enteritidis	Enteritidis	11	4	"5,2,3,7,6,6,11"	Salmonella enterica subsp I enterica (98.89%)	nothing (0.00%)	44.93	6	100	19	0	SRR1966502
1136329	36393	Salmonella Enteritidis	Enteritidis	11	4	"5,2,3,7,6,6,11"	Salmonella enterica subsp I enterica (99.96%)	nothing (0.00%)	65.65	5	100	23	I9,12:g,m:-	SRR1968751
1135870	36394	Salmonella Enteritidis	Enteritidis	11	4	"5,2,3,7,6,6,11"	Salmonella enterica subsp I enterica (98.91%)	nothing (0.00%)	54.45	6.5	100	19	0	SRR1967993
1135871	36395	Salmonella Enteritidis	Enteritidis	11	4	"5,2,3,7,6,6,11"	Salmonella enterica subsp I enterica (98.91%)	nothing (0.00%)	42.6	4.3	100	18	0	SRR1969024
1136183	37062	Salmonella Enteritidis	Enteritidis	11	4	"5,2,3,7,6,6,11"	Salmonella enterica subsp I enterica (98.85%)	nothing (0.00%)	19.76	10	100	6	0	SRR1965730
1136184	38717	Salmonella Enteritidis	Enteritidis	11	4	"5,2,3,7,6,6,11"	Salmonella enterica subsp I enterica (98.89%)	nothing (0.00%)	52.68	4	100	27	0	SRR1965042
1136566	56935	Salmonella Enteritidis	Enteritidis	11	4	5,2,3,7,6,6,11	Salmonella enterica subsp I enterica (98.89%)	nothing (0.00%)	36.74	7.7	100	17	I9,12:g,m:-	SRR3048716
1135898	57102	Salmonella Enteritidis	Enteritidis	11	4	"5,2,3,7,6,6,11"	Salmonella enterica subsp I enterica (98.80%)	nothing (0.00%)	23.66	11.1	100	7	0	SRR1965114
1135899	57103	Salmonella Enteritidis	Enteritidis	11	4	"5,2,3,7,6,6,11"	Salmonella enterica subsp I enterica (98.89%)	nothing (0.00%)	29.62	9.1	100	12	0	SRR1967394
1135900	57104	Salmonella Enteritidis	Enteritidis	11	4	"5,2,3,7,6,6,11"	Salmonella enterica subsp I enterica (99.04%)	nothing (0.00%)	43.89	21.8	100	7	0	SRR1970189
1135920	57105	Salmonella Enteritidis	Enteritidis	11	4	"5,2,3,7,6,6,11"	Salmonella enterica subsp I enterica (99.96%)	nothing (0.00%)	40.61	41.7	100	16	0	SRR1966365
1135857	57106	Salmonella Enteritidis	Enteritidis	11	4	"5,2,3,7,6,6,11"	Salmonella enterica subsp I enterica (99.84%)	nothing (0.00%)	31.19	10	100	8	0	SRR1966931
1135858	57108	Salmonella Enteritidis	Enteritidis	11	4	"5,2,3,7,6,6,11"	Salmonella enterica subsp I enterica (99.77%)	nothing (0.00%)	28.49	5.3	100	9	0	SRR1967809
1135923	57109	Salmonella Enteritidis	Enteritidis	11	4	"5,2,3,7,6,6,11"	Salmonella enterica subsp I enterica (98.88%)	nothing (0.00%)	37.59	5.9	100	15	0	SRR1969128
1135903	57113	Salmonella Enteritidis	Enteritidis	11	4	"5,2,3,7,6,6,11"	Salmonella enterica subsp I enterica (98.80%)	nothing (0.00%)	22.47	9.1	100	7	0	SRR1966345
1136330	38718	Salmonella Enteritidis	Enteritidis	11	4	"5,2,3,7,6,6,11"	Salmonella enterica subsp I enterica (98.89%)	nothing (0.00%)	41.41	5.4	100	15	0	SRR1967510
1136206	38721	Salmonella Enteritidis	Enteritidis	11	4	"5,2,3,7,6,6,11"	Salmonella enterica subsp I enterica (99.81%)	nothing (0.00%)	45.38	5.2	100	22	I9,12:g,m:-	SRR1969399
1135939	37077	Salmonella Enteritidis	Enteritidis	11	4	"5,2,3,7,6,6,11"	Salmonella enterica subsp I enterica (99.55%)	nothing (0.00%)	15.57	13.3	100	4	I9,12:g,m:-	SRR3049256
1135911	37101	Salmonella Enteritidis	Enteritidis	11	4	"5,2,3,7,6,6,11"	Salmonella enterica subsp I enterica (99.68%)	nothing (0.00%)	26.75	8.3	100	11	0	SRR1966512
1136204	37102	Salmonella Enteritidis	Enteritidis	11	4	"5,2,3,7,6,6,11"	Salmonella enterica subsp I enterica (98.60%)	nothing (0.00%)	18.79	8.3	100	8	0	SRR3049323
1136692	37103	Salmonella Enteritidis	Enteritidis	11	4	"5,2,3,7,6,6,11"	Salmonella enterica subsp I enterica (98.66%)	Shigella sonnei 4822-66 (18.25%)	22.46	25	100	9	I9,12:g,m:-	SRR1968032
1135912	37105	Salmonella Enteritidis	Enteritidis	11	4	"5,2,3,7,6,6,11"	Salmonella enterica subsp I enterica (99.72%)	nothing (0.00%)	25.47	15.4	100	8	0	SRR1967958
1136344	37107	Salmonella Enteritidis	Enteritidis	11	4	"5,2,3,7,6,6,11"	Salmonella enterica subsp I enterica (99.76%)	nothing (0.00%)	12.89	9.5	100	4	0	SRR1970032
1136348	37108	Salmonella Enteritidis	Enteritidis	11	4	"5,2,3,7,6,6,11"	Salmonella enterica subsp I enterica (98.55%)	nothing (0.00%)	23.17	8.7	100	6	0	SRR1966258
1136242	37109	Salmonella Enteritidis	Enteritidis	11	4	"5,2,3,7,6,6,11"	Salmonella enterica subsp I enterica (99.84%)	nothing (0.00%)	19.79	11.1	100	7	0	SRR1965488
1135940	37110	Salmonella Enteritidis	Enteritidis	11	4	"5,2,3,7,6,6,11"	Salmonella enterica subsp I enterica (98.44%)	nothing (0.00%)	18.48	11.1	100	8	0	SRR3049854
1136243	37111	Salmonella Enteritidis	Enteritidis	11	4	"5,2,3,7,6,6,11"	Salmonella enterica subsp I enterica (98.78%)	nothing (0.00%)	22.83	9.1	100	7	0	SRR1966745
1135941	37112	Salmonella Enteritidis	Enteritidis	11	4	"5,2,3,7,6,6,11"	Salmonella enterica subsp I enterica (99.76%)	nothing (0.00%)	31.47	9.1	100	14	0	SRR1966003
1137118	38746	Salmonella Enteritidis	Enteritidis	11	4	"5,2,3,7,6,6,11"	Salmonella enterica subsp I enterica (98.84%)	nothing (0.00%)	39.89	16	100	19	I9,12:g,m:-	SRR1969945
1136331	38766	Salmonella Enteritidis	Enteritidis	11	4	"5,2,3,7,6,6,11"	Salmonella enterica subsp I enterica (98.89%)	nothing (0.00%)	66.51	3.6	100	27	0	SRR1965590
1136176	38767	Salmonella Enteritidis	Enteritidis	11	4	"5,2,3,7,6,6,11"	Salmonella enterica subsp I enterica (98.89%)	nothing (0.00%)	39.7	11.1	100	7	0	SRR1969033
1136177	38768	Salmonella Enteritidis	Enteritidis	11	4	"5,2,3,7,6,6,11"	Salmonella enterica subsp I enterica (99.94%)	nothing (0.00%)	37.91	6.4	100	17	0	SRR1967456
1136178	38769	Salmonella Enteritidis	Enteritidis	11	4	"5,2,3,7,6,6,11"	Salmonella enterica subsp I enterica (99.94%)	nothing (0.00%)	42.86	6.5	100	20	0	SRR1967838
1136179	38771	Salmonella Enteritidis	Enteritidis	11	4	"5,2,3,7,6,6,11"	Salmonella enterica subsp I enterica (99.83%)	nothing (0.00%)	35.59	6.3	100	15	0	SRR1965284
1136351	38772	Salmonella Enteritidis	Enteritidis	11	4	"5,2,3,7,6,6,11"	Salmonella enterica subsp I enterica (98.83%)	nothing (0.00%)	31.85	5.4	100	11	0	SRR1966715
1136324	38773	Salmonella Enteritidis	Enteritidis	11	4	"5,2,3,7,6,6,11"	Salmonella enterica subsp I enterica (98.84%)	nothing (0.00%)	32.03	8.3	100	12	0	SRR1970014
1136212	38774	Salmonella Enteritidis	Enteritidis	11	4	"5,2,3,7,6,6,11"	Salmonella enterica subsp I enterica (98.91%)	nothing (0.00%)	52.17	6.3	100	22	0	SRR1970126
1136213	38775	Salmonella Enteritidis	Enteritidis	11	4	"5,2,3,7,6,6,11"	Salmonella enterica subsp I enterica (99.81%)	nothing (0.00%)	46.73	4.8	100	17	0	SRR1969224
1136328	38776	Salmonella Enteritidis	Enteritidis	11	4	"5,2,3,7,6,6,11"	Salmonella enterica subsp I enterica (99.97%)	nothing (0.00%)	42.93	3.9	100	13	0	SRR1969427
1136558	38777	Salmonella Enteritidis	Enteritidis	11	4	"5,2,3,7,6,6,11"	Salmonella enterica subsp I enterica (98.88%)	Escherichia coli K 12 substr W3110 uid161931 (34.44%)	27.5	8.3	100	9	0	SRR1969503
1136214	38778	Salmonella Enteritidis	Enteritidis	11	4	"5,2,3,7,6,6,11"	Salmonella enterica subsp I enterica (99.84%)	nothing (0.00%)	40.75	9.1	100	14	0	SRR1966063
1136338	38779	Salmonella Enteritidis	Enteritidis	11	4	"5,2,3,7,6,6,11"	Salmonella enterica subsp I enterica (98.88%)	nothing (0.00%)	33.52	5.6	100	11	0	SRR1969416
1136743	38780	Salmonella Enteritidis	Enteritidis	11	4	"5,2,3,7,6,6,11"	Salmonella enterica subsp I enterica (99.79%)	nothing (0.00%)	59.34	3.6	100	29	I9,12:g,m:-	SRR1967576
1136345	38781	Salmonella Enteritidis	Enteritidis	11	4	"5,2,3,7,6,6,11"	Salmonella enterica subsp I enterica (99.94%)	nothing (0.00%)	46.05	4.5	100	26	0	SRR1969103
1136347	38782	Salmonella Enteritidis	Enteritidis	11	4	"5,2,3,7,6,6,11"	Salmonella enterica subsp I enterica (99.96%)	nothing (0.00%)	48.96	4.1	100	17	0	SRR1965086
1136180	38783	Salmonella Enteritidis	Enteritidis	11	4	"5,2,3,7,6,6,11"	Salmonella enterica subsp I enterica (98.90%)	nothing (0.00%)	41.42	6.7	100	12	0	SRR1968888
1136181	38784	Salmonella Enteritidis	Enteritidis	11	4	"5,2,3,7,6,6,11"	Salmonella enterica subsp I enterica (99.97%)	nothing (0.00%)	40.49	5.8	100	18	0	SRR1967497
1136689	45998	Salmonella Enteritidis	Enteritidis	11	4	"5,2,3,7,6,6,11"	Salmonella enterica subsp I enterica (98.71%)	nothing (0.00%)	40.53	5.5	100	15	I9,12:g,m:-	SRR1968974
1136715	46008	Salmonella Enteritidis	Enteritidis	11	4	"5,2,3,7,6,6,11"	Salmonella enterica subsp I enterica (98.93%)	nothing (0.00%)	44.86	4.8	100	19	I9,12:g,m:-	SRR1965260
1136327	46010	Salmonella Enteritidis	Enteritidis	11	4	"5,2,3,7,6,6,11"	Salmonella enterica subsp I enterica (98.86%)	nothing (0.00%)	41.1	4	100	17	0	SRR1965503
1136552	46011	Salmonella Enteritidis	Enteritidis	11	4	"5,2,3,7,6,6,11"	Salmonella enterica subsp I enterica (98.89%)	nothing (0.00%)	55.16	4.8	100	20	0	SRR1968755
1136333	46012	Salmonella Enteritidis	Enteritidis	11	4	"5,2,3,7,6,6,11"	Salmonella enterica subsp I enterica (99.95%)	nothing (0.00%)	37.55	5.3	100	17	0	SRR1968978
1136337	46013	Salmonella Enteritidis	Enteritidis	11	4	"5,2,3,7,6,6,11"	Salmonella enterica subsp I enterica (98.87%)	nothing (0.00%)	50.36	3.1	100	23	0	SRR1968640
1136339	46014	Salmonella Enteritidis	Enteritidis	11	4	"5,2,3,7,6,6,11"	Salmonella enterica subsp I enterica (99.96%)	nothing (0.00%)	51.93	10.7	100	13	0	SRR1966031
1136343	46015	Salmonella Enteritidis	Enteritidis	11	4	"5,2,3,7,6,6,11"	Salmonella enterica subsp I enterica (99.96%)	nothing (0.00%)	43.08	4.7	100	16	0	SRR1967825
1136684	46016	Salmonella Enteritidis	Enteritidis	11	4	"5,2,3,7,6,6,11"	Salmonella enterica subsp I enterica (98.95%)	nothing (0.00%)	51.18	4.8	100	20	0	SRR1968075
1136873	39476	Salmonella Enteritidis	Enteritidis	11	4	"5,2,3,7,6,6,11"	Salmonella enterica subsp I enterica (98.91%)	nothing (0.00%)	37.05	5.9	100	12	I9,12:g,m:-	SRR1969727
1139582	39478	Salmonella Enteritidis	Enteritidis	11	4	"5,2,3,7,6,6,11"	Salmonella enterica subsp I enterica (99.74%)	nothing (0.00%)	41.25	5.7	100	15	I9,12:g,m:-	SRR1965408
1136754	39479	Salmonella Enteritidis	Enteritidis	11	4	"5,2,3,7,6,6,11"	Salmonella enterica subsp I enterica (99.93%)	nothing (0.00%)	33.45	10	100	9	0	SRR1968401
1136578	39480	Salmonella Enteritidis	Enteritidis	11	4	"5,2,3,7,6,6,11"	Salmonella enterica subsp I enterica (98.90%)	nothing (0.00%)	39.78	9.5	100	11	0	SRR1969332
1136874	39481	Salmonella Enteritidis	Enteritidis	11	4	"5,2,3,7,6,6,11"	Salmonella enterica subsp I enterica (99.14%)	nothing (0.00%)	38.28	7.9	100	14	0	SRR1965831
1136712	39482	Salmonella Enteritidis	Enteritidis	11	4	"5,2,3,7,6,6,11"	Salmonella enterica subsp I enterica (98.87%)	nothing (0.00%)	32.27	6.1	100	14	0	SRR1968938
1136862	39483	Salmonella Enteritidis	Enteritidis	11	4	"5,2,3,7,6,6,11"	Salmonella enterica subsp I enterica (99.09%)	nothing (0.00%)	52.12	3.7	100	22	0	SRR1970062
1136550	39484	Salmonella Enteritidis	Enteritidis	11	4	"5,2,3,7,6,6,11"	Salmonella enterica subsp I enterica (98.89%)	nothing (0.00%)	42.02	5.1	100	17	0	SRR1966534
1136554	39485	Salmonella Enteritidis	Enteritidis	11	4	"5,2,3,7,6,6,11"	Salmonella enterica subsp I enterica (98.89%)	nothing (0.00%)	37.94	4.7	100	14	0	SRR1965290
1136674	57623	Salmonella Enteritidis	Enteritidis	11	4	"5,2,3,7,6,6,11"	Salmonella enterica subsp I enterica (98.90%)	nothing (0.00%)	34.87	5.9	100	10	0	SRR1958052
1136675	39486	Salmonella Enteritidis	Enteritidis	11	4	"5,2,3,7,6,6,11"	Salmonella enterica subsp I enterica (98.90%)	nothing (0.00%)	37.94	4.7	100	11	0	SRR1966020
1137415	39487	Salmonella Enteritidis	Enteritidis	11	4	"5,2,3,7,6,6,11"	Salmonella enterica subsp I enterica (98.87%)	nothing (0.00%)	27.45	14.3	100	6	I9,12:g,m:-	SRR1969962
1136753	39506	Salmonella Enteritidis	Enteritidis	11	4	"5,2,3,7,6,6,11"	Salmonella enterica subsp I enterica (98.79%)	nothing (0.00%)	19.74	10.5	100	10	0	SRR1969515
1137125	40217	Salmonella Enteritidis	Enteritidis	11	4	"5,2,3,7,6,6,11"	Salmonella enterica subsp I enterica (98.85%)	nothing (0.00%)	23.12	11.8	100	9	I9,12:g,m:-	SRR1966716
1136683	39507	Salmonella Enteritidis	Enteritidis	11	4	"5,2,3,7,6,6,11"	Salmonella enterica subsp I enterica (99.91%)	nothing (0.00%)	28.59	13.3	100	12	0	SRR1966712
1136867	39508	Salmonella Enteritidis	Enteritidis	11	4	"5,2,3,7,6,6,11"	Salmonella enterica subsp I enterica (98.87%)	nothing (0.00%)	36.55	7.5	100	9	0	SRR1968406
1137403	53072	Salmonella Enteritidis	Enteritidis	183	4	"5,2,3,7,60,6,11"	Salmonella enterica subsp I enterica (99.45%)	nothing (0.00%)	27.68	46	100	10	I9,12:g,m:-	SRR3049825
1136685	39509	Salmonella Enteritidis	Enteritidis	11	4	"5,2,3,7,6,6,11"	Salmonella enterica subsp I enterica (99.88%)	nothing (0.00%)	26.38	6.5	100	10	0	SRR1967646
1136686	39510	Salmonella Enteritidis	Enteritidis	11	4	"5,2,3,7,6,6,11"	Salmonella enterica subsp I enterica (99.91%)	nothing (0.00%)	29.88	7.7	100	13	0	SRR1965251
1136687	39511	Salmonella Enteritidis	Enteritidis	11	4	"5,2,3,7,6,6,11"	Salmonella enterica subsp I enterica (99.75%)	nothing (0.00%)	38.87	11.4	100	10	0	SRR1969990
1136688	39512	Salmonella Enteritidis	Enteritidis	11	4	"5,2,3,7,6,6,11"	Salmonella enterica subsp I enterica (99.70%)	nothing (0.00%)	24.53	7.4	100	9	0	SRR1965984
1136745	39513	Salmonella Enteritidis	Enteritidis	11	4	"5,2,3,7,6,6,11"	Salmonella enterica subsp I enterica (99.95%)	nothing (0.00%)	36.61	7	100	17	0	SRR1966344
1136752	39514	Salmonella Enteritidis	Enteritidis	11	4	"5,2,3,7,6,6,11"	Salmonella enterica subsp I enterica (98.85%)	nothing (0.00%)	28.38	6.3	100	13	0	SRR1969190
1136760	39515	Salmonella Enteritidis	Enteritidis	11	4	"5,2,3,7,6,6,11"	Salmonella enterica subsp I enterica (98.84%)	nothing (0.00%)	44.29	5.1	100	22	0	SRR1967284
1136764	39516	Salmonella Enteritidis	Enteritidis	11	4	"5,2,3,7,6,6,11"	Salmonella enterica subsp I enterica (99.92%)	nothing (0.00%)	40.22	5.6	100	8	0	SRR1968653
1136765	39517	Salmonella Enteritidis	Enteritidis	11	4	"5,2,3,7,6,6,11"	Salmonella enterica subsp I enterica (98.25%)	nothing (0.00%)	12.06	14.3	100	4	I9,12:g,m:-	SRR3049549
1141360	40221	Salmonella Enteritidis	Enteritidis	11	4	"5,2,3,7,6,6,11"	Salmonella enterica subsp I enterica (97.59%)	nothing (0.00%)	16.57	16.7	100	2	I9,12:g,m:-	SRR1968047
1137115	53013	Salmonella Enteritidis	Enteritidis	11	4	"5,2,3,7,6,6,11"	Salmonella enterica subsp I enterica (99.96%)	nothing (0.00%)	41.47	4.3	100	22	I9,12:g,m:-	SRR3048901
1137116	40224	Salmonella Enteritidis	Enteritidis	11	4	"5,2,3,7,6,6,11"	Salmonella enterica subsp I enterica (98.78%)	nothing (0.00%)	22.24	11.8	100	5	I9,12:g,m:-	SRR1968520
1137182	40230	Salmonella Enteritidis	Enteritidis	11	4	"5,2,3,7,6,6,11"	Salmonella enterica subsp I enterica (99.87%)	nothing (0.00%)	22.99	10.5	100	10	I9,12:g,m:-	SRR1967806
1136747	40235	Salmonella Enteritidis	Enteritidis	11	4	"5,2,3,7,6,6,11"	Salmonella enterica subsp I enterica (98.86%)	nothing (0.00%)	23.03	10.3	100	7	I9,12:g,m:-	SRR1968516
1136757	40236	Salmonella Enteritidis	Enteritidis	11	4	"5,2,3,7,6,6,11"	Salmonella enterica subsp I enterica (99.84%)	nothing (0.00%)	17.34	20	100	7	I9,12:g,m:-	SRR1968779
1136738	40242	Salmonella Enteritidis	Enteritidis	183	4	"5,2,3,7,60,6,11"	Salmonella enterica subsp I enterica (98.25%)	nothing (0.00%)	24.17	13.3	100	8	0	SRR1969040
1136869	40269	Salmonella Enteritidis	Enteritidis	11	4	"5,2,3,7,6,6,11"	Salmonella enterica subsp I enterica (98.83%)	nothing (0.00%)	21.91	12.5	100	7	0	SRR1965742
1136870	40270	Salmonella Enteritidis	Enteritidis	11	4	"5,2,3,7,6,6,11"	Salmonella enterica subsp I enterica (98.66%)	nothing (0.00%)	14.86	25	100	4	0	SRR1966659
1136871	40271	Salmonella Enteritidis	Enteritidis	11	4	"5,2,3,7,6,6,11"	Salmonella enterica subsp I enterica (98.84%)	nothing (0.00%)	26.39	8.3	100	6	0	SRR1968108
1136925	40272	Salmonella Enteritidis	Enteritidis	11	4	"5,2,3,7,6,6,11"	Salmonella enterica subsp I enterica (99.83%)	nothing (0.00%)	23.65	16.7	100	9	0	SRR1969061
1136893	40273	Salmonella Enteritidis	Enteritidis	11	4	"5,2,3,7,6,6,11"	Salmonella enterica subsp I enterica (98.65%)	nothing (0.00%)	22.28	14.3	100	5	0	SRR1968309
1136894	40274	Salmonella Enteritidis	Enteritidis	11	4	"5,2,3,7,6,6,11"	Salmonella enterica subsp I enterica (98.85%)	nothing (0.00%)	30.05	7.1	100	12	0	SRR1968614
1136739	40275	Salmonella Enteritidis	Enteritidis	11	4	"5,2,3,7,6,6,11"	Salmonella enterica subsp I enterica (98.80%)	nothing (0.00%)	16.44	22.2	100	7	0	SRR1965117
1136746	40276	Salmonella Enteritidis	Enteritidis	11	4	"5,2,3,7,6,6,11"	Salmonella enterica subsp I enterica (99.92%)	nothing (0.00%)	23.54	12.5	100	11	0	SRR1968658
1136749	40277	Salmonella Enteritidis	Enteritidis	183	4	"5,2,3,7,60,6,11"	Salmonella enterica subsp I enterica (98.14%)	nothing (0.00%)	21.02	12.5	100	3	0	SRR1969670
1136767	40278	Salmonella Enteritidis	Enteritidis	11	4	"5,2,3,7,6,6,11"	Salmonella enterica subsp I enterica (99.58%)	nothing (0.00%)	15.1	25	100	2	0	SRR3048813
1136915	40279	Salmonella Enteritidis	Enteritidis	11	4	"5,2,3,7,6,6,11"	Salmonella enterica subsp I enterica (99.88%)	nothing (0.00%)	36.17	10	100	8	0	SRR1966894
1136919	40280	Salmonella Enteritidis	Enteritidis	11	4	"5,2,3,7,6,6,11"	Salmonella enterica subsp I enterica (99.06%)	nothing (0.00%)	17.99	14.3	100	7	I9,12:g,m:-	SRR1968399
1136895	40281	Salmonella Enteritidis	Enteritidis	11	4	"5,2,3,7,6,6,11"	Salmonella enterica subsp I enterica (99.94%)	nothing (0.00%)	26.38	7.3	100	10	0	SRR1966825
1136726	40282	Salmonella Enteritidis	Enteritidis	183	4	"5,2,3,7,60,6,11"	Salmonella enterica subsp I enterica (98.22%)	nothing (0.00%)	20.92	7.7	100	8	0	SRR1965437
1136728	40283	Salmonella Enteritidis	Enteritidis	11	4	"5,2,3,7,6,6,11"	Salmonella enterica subsp I enterica (98.85%)	nothing (0.00%)	28.3	8.8	100	12	0	SRR1966770
1136930	43884	Salmonella Enteritidis	Enteritidis	11	4	"5,2,3,7,6,6,11"	Salmonella enterica subsp I enterica (98.76%)	nothing (0.00%)	24.49	9.1	100	9	I9,12:g,m:-	SRR3049125
1136883	40780	Salmonella Enteritidis	Enteritidis	11	4	"5,2,3,7,6,6,11"	Salmonella enterica subsp I enterica (98.91%)	nothing (0.00%)	30.81	6.3	100	11	I9,12:g,m:-	SRR1966016
1137320	40790	Salmonella Enteritidis	Enteritidis	11	4	"5,2,3,7,6,6,11"	Salmonella enterica subsp I enterica (99.83%)	nothing (0.00%)	38.61	5.3	100	16	I9,12:g,m:-	SRR1969836
1136911	40791	Salmonella Enteritidis	Enteritidis	11	4	"5,2,3,7,6,6,11"	Salmonella enterica subsp I enterica (98.88%)	nothing (0.00%)	26.31	16.7	100	5	0	SRR1969152
1136920	40792	Salmonella Enteritidis	Enteritidis	11	4	"5,2,3,7,6,6,11"	Salmonella enterica subsp I enterica (98.90%)	nothing (0.00%)	40.54	4.8	100	16	0	SRR1965900
1136924	40793	Salmonella Enteritidis	Enteritidis	11	4	"5,2,3,7,6,6,11"	Salmonella enterica subsp I enterica (98.91%)	nothing (0.00%)	40.01	5.8	100	14	0	SRR1965094
1136926	40794	Salmonella Enteritidis	Enteritidis	11	4	"5,2,3,7,6,6,11"	Salmonella enterica subsp I enterica (98.90%)	nothing (0.00%)	39.14	6.9	100	13	0	SRR1966307
1137502	40795	Salmonella Enteritidis	Enteritidis	11	4	"5,2,3,7,6,6,11"	Salmonella enterica subsp I enterica (98.91%)	nothing (0.00%)	38.76	7.1	100	11	I9,12:g,m:-	SRR1968912
1136884	40796	Salmonella Enteritidis	Enteritidis	11	4	"5,2,3,7,6,6,11"	Salmonella enterica subsp I enterica (99.96%)	nothing (0.00%)	38.31	4	100	14	0	SRR1968268
1136886	40797	Salmonella Enteritidis	Enteritidis	183	4	"5,2,3,7,60,6,11"	Salmonella enterica subsp I enterica (98.30%)	nothing (0.00%)	40.12	4.9	100	19	0	SRR1965640
1136938	40798	Salmonella Enteritidis	Enteritidis	11	4	"5,2,3,7,6,6,11"	Salmonella enterica subsp I enterica (98.90%)	nothing (0.00%)	44.63	4.8	100	16	0	SRR1967164
1136942	40799	Salmonella Enteritidis	Enteritidis	11	4	"5,2,3,7,6,6,11"	Salmonella enterica subsp I enterica (98.86%)	nothing (0.00%)	21.53	8.3	100	10	0	SRR1965168
1137222	40800	Salmonella Enteritidis	Enteritidis	11	4	"5,2,3,7,6,6,11"	Salmonella enterica subsp I enterica (98.91%)	nothing (0.00%)	27.39	7.1	100	7	0	SRR1967018
1137023	43890	Salmonella Enteritidis	Enteritidis	183	4	"5,2,3,7,60,6,11"	Salmonella enterica subsp I enterica (98.28%)	nothing (0.00%)	28.84	7.7	100	8	I9,12:g,m:-	SRR3049114
1137309	53047	Salmonella Enteritidis	Enteritidis	183	4	"5,2,3,7,60,6,11"	Salmonella enterica subsp I enterica (98.24%)	nothing (0.00%)	41.32	8	100	23	I9,12:g,m:-	SRR3049108
1137355	40293	Salmonella Enteritidis	Enteritidis	11	4	"5,2,3,7,6,6,11"	Salmonella enterica subsp I enterica (99.72%)	nothing (0.00%)	19.55	16.7	100	5	I9,12:g,m:-	SRR1966584
1137011	43909	Salmonella Enteritidis	Enteritidis	11	4	"5,2,3,7,6,6,11"	Salmonella enterica subsp I enterica (98.85%)	nothing (0.00%)	21.94	7.1	100	8	I9,12:g,m:-	SRR3048844
1137030	43925	Salmonella Enteritidis	Enteritidis	11	4	"5,2,3,7,6,6,11"	Salmonella enterica subsp I enterica (98.86%)	nothing (0.00%)	17.53	6.7	100	1	0	SRR3049494
1137767	43926	Salmonella Enteritidis	Enteritidis	11	4	"5,2,3,7,6,6,11"	Salmonella enterica subsp I enterica (99.81%)	nothing (0.00%)	26.17	9.1	100	9	I9,12:g,m:-	SRR3049635
1137008	43927	Salmonella Enteritidis	Enteritidis	11	4	"5,2,3,7,6,6,11"	Salmonella enterica subsp I enterica (98.88%)	nothing (0.00%)	22.99	11.1	100	8	0	SRR3120707
1136927	43928	Salmonella Enteritidis	Enteritidis	11	4	"5,2,3,7,6,6,11"	Salmonella enterica subsp I enterica (98.83%)	nothing (0.00%)	15.26	16.7	100	3	0	SRR3049154
1136928	43929	Salmonella Enteritidis	Enteritidis	11	4	"5,2,3,7,6,6,11"	Salmonella enterica subsp I enterica (99.93%)	nothing (0.00%)	30.11	8.7	100	8	0	SRR3049241
1137126	43930	Salmonella Enteritidis	Enteritidis	11	4	"5,2,3,7,6,6,11"	Salmonella enterica subsp I enterica (98.89%)	nothing (0.00%)	26.59	10	100	12	0	SRR3049134
1136939	43932	Salmonella Enteritidis	Enteritidis	11	4	"5,2,3,7,6,6,11"	Salmonella enterica subsp I enterica (99.95%)	nothing (0.00%)	25.18	7.4	100	7	0	SRR3048974
1136940	43933	Salmonella Enteritidis	Enteritidis	11	4	"5,2,3,7,6,6,11"	Salmonella enterica subsp I enterica (99.94%)	nothing (0.00%)	27.86	7.4	100	6	0	SRR3049091
1137045	43935	Salmonella Enteritidis	Enteritidis	11	4	"5,2,3,7,6,6,11"	Salmonella enterica subsp I enterica (98.88%)	nothing (0.00%)	33.59	6.1	100	9	0	SRR3048807
1137006	43936	Salmonella Enteritidis	Enteritidis	11	4	"5,2,3,7,6,6,11"	Salmonella enterica subsp I enterica (98.84%)	nothing (0.00%)	30.33	6.7	100	9	0	SRR3049187
1137010	43937	Salmonella Enteritidis	Enteritidis	11	4	"5,2,3,7,6,6,11"	Salmonella enterica subsp I enterica (98.82%)	nothing (0.00%)	20.95	11.1	100	8	0	SRR3049811
1136913	43938	Salmonella Enteritidis	Enteritidis	11	4	"5,2,3,7,6,6,11"	Salmonella enterica subsp I enterica (98.87%)	nothing (0.00%)	27.68	8.6	100	13	0	SRR3049476
1138999	43939	Salmonella Enteritidis	Enteritidis	11	4	"5,2,3,7,6,6,11"	Salmonella enterica subsp I enterica (98.87%)	nothing (0.00%)	29.26	6.9	100	12	I9,12:g,m:-	SRR3048947
1137020	43941	Salmonella Enteritidis	Enteritidis	183	4	"5,2,3,7,60,6,11"	Salmonella enterica subsp I enterica (97.86%)	nothing (0.00%)	12.32	11.8	100	1	I9,12:g,m:-	SRR3048564
1137050	43957	Salmonella Enteritidis	Enteritidis	11	4	"5,2,3,7,6,6,11"	Salmonella enterica subsp I enterica (98.79%)	nothing (0.00%)	24.26	6.7	100	7	0	SRR3049728
1137132	43958	Salmonella Enteritidis	Enteritidis	11	4	"5,2,3,7,6,6,11"	Salmonella enterica subsp I enterica (98.86%)	nothing (0.00%)	23.56	10.7	100	5	0	SRR3049513
1137123	43959	Salmonella Enteritidis	Enteritidis	11	4	"5,2,3,7,6,6,11"	Salmonella enterica subsp I enterica (99.65%)	nothing (0.00%)	20.63	8.1	100	11	0	SRR3048784
1137124	43960	Salmonella Enteritidis	Enteritidis	11	4	"5,2,3,7,6,6,11"	Salmonella enterica subsp I enterica (98.83%)	nothing (0.00%)	27.6	8.3	100	10	0	SRR3049722
1137013	43961	Salmonella Enteritidis	Enteritidis	11	4	"5,2,3,7,6,6,11"	Salmonella enterica subsp I enterica (98.87%)	nothing (0.00%)	22.45	10	100	8	0	SRR3048515
1137197	43962	Salmonella Enteritidis	Enteritidis	11	4	"5,2,3,7,6,6,11"	Salmonella enterica subsp I enterica (99.81%)	Escherichia coli SE15 uid161939 (85.90%)	14.97	35	100	3	0	SRR3048907
1137021	43964	Salmonella Enteritidis	Enteritidis	11	4	"5,2,3,7,6,6,11"	Salmonella enterica subsp I enterica (99.86%)	nothing (0.00%)	21.07	16.7	100	3	0	SRR3049389
1137029	43965	Salmonella Enteritidis	Enteritidis	11	4	"5,2,3,7,6,6,11"	Salmonella enterica subsp I enterica (98.90%)	nothing (0.00%)	29.66	10	100	11	0	SRR3049925
1140502	43968	Salmonella Enteritidis	Enteritidis	11	4	"5,2,3,7,6,6,11"	Salmonella enterica subsp I enterica (99.88%)	nothing (0.00%)	29.28	8.3	100	8	I9,12:g,m:-	SRR3049157
1137519	40298	Salmonella Enteritidis	Enteritidis	11	4	"5,2,3,7,6,6,11"	Salmonella enterica subsp I enterica (99.77%)	nothing (0.00%)	20.1	11.1	100	6	I9,12:g,m:-	SRR1967956
1137134	40303	Salmonella Enteritidis	Enteritidis	11	4	"5,2,3,7,6,6,11"	Salmonella enterica subsp I enterica (98.29%)	nothing (0.00%)	9.78	25	100	3	I9,12:g,m:-	SRR3049421
1137342	40321	Salmonella Enteritidis	Enteritidis	11	4	"5,2,3,7,6,6,11"	Salmonella enterica subsp I enterica (99.80%)	nothing (0.00%)	19.89	12.5	100	7	0	SRR1967579
1137135	40322	Salmonella Enteritidis	Enteritidis	11	4	"5,2,3,7,6,6,11"	Salmonella enterica subsp I enterica (98.81%)	nothing (0.00%)	18.57	11.8	100	7	0	SRR1968327
1137224	40323	Salmonella Enteritidis	Enteritidis	11	4	"5,2,3,7,6,6,11"	Salmonella enterica subsp I enterica (99.08%)	nothing (0.00%)	21.71	12.5	100	6	0	SRR1967467
1137179	40324	Salmonella Enteritidis	Enteritidis	11	4	"5,2,3,7,6,6,11"	Salmonella enterica subsp I enterica (98.85%)	nothing (0.00%)	29.79	12.5	100	9	0	SRR1967321
1137136	40325	Salmonella Enteritidis	Enteritidis	11	4	"5,2,3,7,6,6,11"	Salmonella enterica subsp I enterica (99.61%)	nothing (0.00%)	14.99	20	100	3	0	SRR3049512
1137343	40326	Salmonella Enteritidis	Enteritidis	11	4	"5,2,3,7,6,6,11"	Salmonella enterica subsp I enterica (98.85%)	nothing (0.00%)	22.44	10.5	100	7	0	SRR1968358
1137191	40327	Salmonella Enteritidis	Enteritidis	11	4	"5,2,3,7,6,6,11"	Salmonella enterica subsp I enterica (98.82%)	nothing (0.00%)	18.73	12.5	100	8	0	SRR1965444
1137437	65321	Salmonella Enteritidis	Enteritidis	183	4	"5,2,3,7,60,6,11"	Salmonella enterica subsp I enterica (98.30%)	nothing (0.00%)	78.36	3.9	100	41	I9,12:g,m:-	SRR1965923
1137530	57672	Salmonella Enteritidis	Enteritidis	11	4	"5,2,3,7,6,6,11"	Salmonella enterica subsp I enterica (99.94%)	nothing (0.00%)	28.57	13	100	9	I9,12:g,m:-	SRR1957939
1137330	57626	Salmonella Enteritidis	Enteritidis	11	4	"5,2,3,7,6,6,11"	Salmonella enterica subsp I enterica (99.94%)	nothing (0.00%)	27.26	7.1	100	11	I9,12:g,m:-	SRR1958321
1137331	82503	Salmonella Enteritidis	Enteritidis	183	4	"5,2,3,7,60,6,11"	Salmonella enterica subsp I enterica (98.30%)	nothing (0.00%)	35.64	9.1	100	19	I9,12:g,m:-	SRR3049525
1137508	41942	Salmonella Enteritidis	Enteritidis	11	4	"5,2,3,7,6,6,11"	Salmonella enterica subsp I enterica (99.94%)	nothing (0.00%)	30.64	7.1	100	13	I9,12:g,m:-	SRR1968038
1137351	41984	Salmonella Enteritidis	Enteritidis	11	4	"5,2,3,7,6,6,11"	Salmonella enterica subsp I enterica (98.90%)	nothing (0.00%)	30.71	7.1	100	11	0	SRR1968882
1137211	41988	Salmonella Enteritidis	Enteritidis	11	4	"5,2,3,7,6,6,11"	Salmonella enterica subsp I enterica (98.85%)	nothing (0.00%)	31.6	5.9	100	10	0	SRR1969266
1137212	41989	Salmonella Enteritidis	Enteritidis	11	4	"5,2,3,7,6,6,11"	Salmonella enterica subsp I enterica (99.79%)	nothing (0.00%)	33.02	18.2	100	11	0	SRR1968667
1137701	41990	Salmonella Enteritidis	Enteritidis	11	4	"5,2,3,7,6,6,11"	Salmonella enterica subsp I enterica (98.86%)	nothing (0.00%)	29.75	6.4	100	16	I9,12:g,m:-	SRR1966649
1137328	41991	Salmonella Enteritidis	Enteritidis	11	4	"5,2,3,7,6,6,11"	Salmonella enterica subsp I enterica (98.77%)	nothing (0.00%)	17.19	10	100	6	0	SRR1969928
1137177	41992	Salmonella Enteritidis	Enteritidis	11	4	"5,2,3,7,6,6,11"	Salmonella enterica subsp I enterica (99.84%)	nothing (0.00%)	24.64	8.7	100	11	0	SRR1969548
1137510	41993	Salmonella Enteritidis	Enteritidis	11	4	"5,2,3,7,6,6,11"	Salmonella enterica subsp I enterica (99.76%)	nothing (0.00%)	33.47	7.1	100	11	I9,12:g,m:-	SRR1967004
1137187	41994	Salmonella Enteritidis	Enteritidis	11	4	"5,2,3,7,6,6,11"	Salmonella enterica subsp I enterica (99.88%)	nothing (0.00%)	30.48	6.8	100	12	0	SRR1966356
1137329	41995	Salmonella Enteritidis	Enteritidis	11	4	"5,2,3,7,6,6,11"	Salmonella enterica subsp I enterica (98.85%)	nothing (0.00%)	24.3	8	100	10	0	SRR1969283
1137202	41996	Salmonella Enteritidis	Enteritidis	11	4	"5,2,3,7,6,6,11"	Salmonella enterica subsp I enterica (98.86%)	nothing (0.00%)	37.14	12.5	100	14	0	SRR1966893
1137208	41997	Salmonella Enteritidis	Enteritidis	11	4	"5,2,3,7,6,6,11"	Salmonella enterica subsp I enterica (98.90%)	nothing (0.00%)	35.26	8	100	12	0	SRR1965143
1137215	41998	Salmonella Enteritidis	Enteritidis	11	4	"5,2,3,7,6,6,11"	Salmonella enterica subsp I enterica (99.93%)	nothing (0.00%)	36.41	3.7	100	11	0	SRR1966627
1137229	41999	Salmonella Enteritidis	Enteritidis	11	4	"5,2,3,7,6,6,11"	Salmonella enterica subsp I enterica (99.94%)	nothing (0.00%)	24.9	8.3	100	11	0	SRR1968065
1137505	42000	Salmonella Enteritidis	Enteritidis	11	4	"5,2,3,7,6,6,11"	Salmonella enterica subsp I enterica (99.92%)	nothing (0.00%)	34.91	5.9	100	15	I9,12:g,m:-	SRR1965084
1137697	42001	Salmonella Enteritidis	Enteritidis	11	4	"5,2,3,7,6,6,11"	Salmonella enterica subsp I enterica (98.82%)	nothing (0.00%)	31.42	8.3	100	6	0	SRR1968002
1137506	42002	Salmonella Enteritidis	Enteritidis	11	4	"5,2,3,7,6,6,11"	Salmonella enterica subsp I enterica (99.81%)	nothing (0.00%)	29.84	18.2	100	9	I9,12:g,m:-	SRR1968648
1137324	42003	Salmonella Enteritidis	Enteritidis	11	4	"5,2,3,7,6,6,11"	Salmonella enterica subsp I enterica (99.96%)	nothing (0.00%)	32.67	6.7	100	13	0	SRR1967455
1137201	42004	Salmonella Enteritidis	Enteritidis	11	4	"5,2,3,7,6,6,11"	Salmonella enterica subsp I enterica (99.89%)	nothing (0.00%)	24.74	12.5	100	7	0	SRR1966596
1137603	40348	Salmonella Enteritidis	Enteritidis	183	4	"5,2,3,7,60,6,11"	Salmonella enterica subsp I enterica (97.68%)	nothing (0.00%)	15.12	10	100	6	I9,12:g,m:-	SRR1970029
1137318	40362	Salmonella Enteritidis	Enteritidis	11	4	"5,2,3,7,6,6,11"	Salmonella enterica subsp I enterica (99.61%)	nothing (0.00%)	17.34	16.7	100	6	0	SRR3049126
1142268	70622	Salmonella Enteritidis	Enteritidis	11	4	"5,2,3,7,6,6,11"	Salmonella enterica subsp I enterica (99.88%)	nothing (0.00%)	38.14	5.9	100	23	I9,12:g,m:-	SRR1963094
1137496	40364	Salmonella Enteritidis	Enteritidis	11	4	"5,2,3,7,6,6,11"	Salmonella enterica subsp I enterica (98.63%)	nothing (0.00%)	16.26	14.3	100	3	0	SRR3049342
1137497	40365	Salmonella Enteritidis	Enteritidis	11	4	"5,2,3,7,6,6,11"	Salmonella enterica subsp I enterica (99.86%)	nothing (0.00%)	19.37	16.7	100	5	0	SRR1969740
1137341	40366	Salmonella Enteritidis	Enteritidis	11	4	"5,2,3,7,6,6,11"	Salmonella enterica subsp I enterica (98.79%)	nothing (0.00%)	15.11	20	100	4	0	SRR1968732
1137421	40367	Salmonella Enteritidis	Enteritidis	11	4	"5,2,3,7,6,6,11"	Salmonella enterica subsp I enterica (99.84%)	nothing (0.00%)	21.81	10.5	100	8	0	SRR1967319
1137737	40368	Salmonella Enteritidis	Enteritidis	11	4	"5,2,3,7,6,6,11"	Salmonella enterica subsp I enterica (99.75%)	nothing (0.00%)	23.86	11.1	100	9	I9,12:g,m:-	SRR1966332
1137704	46085	Salmonella Enteritidis	Enteritidis	11	4	"5,2,3,7,6,6,11"	Salmonella enterica subsp I enterica (98.69%)	nothing (0.00%)	16.99	13.3	100	7	I9,12:g,m:-	SRR1958028
1137756	46097	Salmonella Enteritidis	Enteritidis	11	4	"5,2,3,7,6,6,11"	Salmonella enterica subsp I enterica (99.53%)	nothing (0.00%)	12.26	12.5	100	1	I9,12:g,m:-	SRR3049169
1137511	46118	Salmonella Enteritidis	Enteritidis	11	4	"5,2,3,7,6,6,11"	Salmonella enterica subsp I enterica (98.85%)	nothing (0.00%)	22.78	6.3	100	10	0	SRR1957986
1137410	46119	Salmonella Enteritidis	Enteritidis	11	4	"5,2,3,7,6,6,11"	Salmonella enterica subsp I enterica (98.78%)	nothing (0.00%)	16.88	10	100	7	0	SRR1958264
1138718	46121	Salmonella Enteritidis	Enteritidis	P3147	4	"*5,2,3,7,6,6,11"	Salmonella enterica subsp I enterica (99.84%)	nothing (0.00%)	22.53	8.7	100	9	I1,9,12:g,m:-	SRR1958005
1137411	46122	Salmonella Enteritidis	Enteritidis	11	4	"5,2,3,7,6,6,11"	Salmonella enterica subsp I enterica (99.74%)	nothing (0.00%)	19.2	10	100	7	0	SRR1958664
1137586	46123	Salmonella Enteritidis	Enteritidis	11	4	"5,2,3,7,6,6,11"	Salmonella enterica subsp I enterica (99.73%)	nothing (0.00%)	20.77	6.7	100	4	0	SRR1958427
1138523	46124	Salmonella Enteritidis	Enteritidis	11	4	"5,2,3,7,6,6,11"	Salmonella enterica subsp I enterica (99.91%)	nothing (0.00%)	20.75	10	100	3	0	SRR1958074
1137835	83675	Salmonella Enteritidis	Enteritidis	11	4	"5,2,3,7,6,6,11"	Salmonella enterica subsp I enterica (98.34%)	Proteus penneri ATCC 35198 (19.71%)	8.36	20	100	4	I9,12:g,m:-	SRR1969260
1137587	46125	Salmonella Enteritidis	Enteritidis	11	4	"5,2,3,7,6,6,11"	Salmonella enterica subsp I enterica (98.33%)	nothing (0.00%)	12.12	16.7	100	2	0	SRR3048951
1138603	46126	Salmonella Enteritidis	Enteritidis	11	4	"5,2,3,7,6,6,11"	Salmonella enterica subsp I enterica (99.82%)	Escherichia coli K 12 substr W3110 uid161931 (59.250686%)	16.93	21.4	100	4	I9,12:g,m:-	SRR1957873
1137438	46128	Salmonella Enteritidis	Enteritidis	11	4	"5,2,3,7,6,6,11"	Salmonella enterica subsp I enterica (99.65%)	nothing (0.00%)	18.75	11.1	100	6	0	SRR1958164
1137439	46129	Salmonella Enteritidis	Enteritidis	183	4	"5,2,3,7,60,6,11"	Salmonella enterica subsp I enterica (98.17%)	nothing (0.00%)	16.41	9.1	100	2	0	SRR1958647
1137440	46130	Salmonella Enteritidis	Enteritidis	11	4	"5,2,3,7,6,6,11"	Salmonella enterica subsp I enterica (98.56%)	nothing (0.00%)	13.93	14.3	100	4	0	SRR3049320
1137700	46131	Salmonella Enteritidis	Enteritidis	11	4	"5,2,3,7,6,6,11"	Salmonella enterica subsp I enterica (99.51%)	nothing (0.00%)	12.77	20	100	2	I9,12:g,m:-	SRR3049849
1137824	46132	Salmonella Enteritidis	Enteritidis	11	4	"5,2,3,7,6,6,11"	Salmonella enterica subsp I enterica (97.68%)	nothing (0.00%)	13.05	25	100	2	I9,12:g,m:-	SRR1957863
1137690	46146	Salmonella Enteritidis	Enteritidis	11	4	"5,2,3,7,6,6,11"	Salmonella enterica subsp I enterica (99.89%)	nothing (0.00%)	22.8	11.1	100	7	0	SRR1958332
1137493	46147	Salmonella Enteritidis	Enteritidis	11	4	"5,2,3,7,6,6,11"	Salmonella enterica subsp I enterica (99.75%)	nothing (0.00%)	15.2	20	100	4	0	SRR1957766
1137494	46148	Salmonella Enteritidis	Enteritidis	11	4	"5,2,3,7,6,6,11"	Salmonella enterica subsp I enterica (98.91%)	nothing (0.00%)	26.96	7.3	100	13	0	SRR1958486
1137691	46149	Salmonella Enteritidis	Enteritidis	11	4	"5,2,3,7,6,6,11"	Salmonella enterica subsp I enterica (99.88%)	nothing (0.00%)	16.44	13.3	100	4	I9,12:g,m:-	SRR1958235
1137692	46150	Salmonella Enteritidis	Enteritidis	11	4	"5,2,3,7,6,6,11"	Salmonella enterica subsp I enterica (99.90%)	nothing (0.00%)	19.56	14.3	100	4	I9,12:g,m:-	SRR1958409
1137516	46151	Salmonella Enteritidis	Enteritidis	11	4	"5,2,3,7,6,6,11"	Salmonella enterica subsp I enterica (99.94%)	nothing (0.00%)	33.18	5.4	100	12	0	SRR1958364
1137731	63513	Salmonella Enteritidis	Enteritidis	11	4	"5,2,3,7,6,6,11"	Salmonella enterica subsp I enterica (99.84%)	nothing (0.00%)	32.87	8	100	17	0	SRR1958381
1137732	46152	Salmonella Enteritidis	Enteritidis	11	4	"5,2,3,7,6,6,11"	Salmonella enterica subsp I enterica (99.80%)	nothing (0.00%)	16.83	10	100	5	0	SRR1957988
1137733	46154	Salmonella Enteritidis	Enteritidis	11	4	"5,2,3,7,6,6,11"	Salmonella enterica subsp I enterica (99.59%)	nothing (0.00%)	13.77	16.7	100	4	0	SRR1952822
1137598	46155	Salmonella Enteritidis	Enteritidis	11	4	"5,2,3,7,6,6,11"	Salmonella enterica subsp I enterica (98.36%)	nothing (0.00%)	10.54	20	100	2	0	SRR3049322
1137599	46156	Salmonella Enteritidis	Enteritidis	11	4	"5,2,3,7,6,6,11"	Salmonella enterica subsp I enterica (98.78%)	nothing (0.00%)	18.18	10	100	7	0	SRR1958546
1137703	65329	Salmonella Enteritidis	Enteritidis	11	4	"5,2,3,7,6,6,11"	Salmonella enterica subsp I enterica (99.92%)	nothing (0.00%)	30.34	6.3	100	16	I9,12:g,m:-	SRR1969721
1137709	42160	Salmonella Enteritidis	Enteritidis	11	4	"5,2,3,7,6,6,11"	Salmonella enterica subsp I enterica (99.94%)	nothing (0.00%)	27.29	5.7	100	9	I9,12:g,m:-	SRR1965620
1137764	42168	Salmonella Enteritidis	Enteritidis	11	4	"5,2,3,7,6,6,11"	Salmonella enterica subsp I enterica (98.84%)	nothing (0.00%)	27.39	6.5	100	8	0	SRR1969271
1137745	42171	Salmonella Enteritidis	Enteritidis	11	4	"5,2,3,7,6,6,11"	Salmonella enterica subsp I enterica (98.90%)	nothing (0.00%)	37.92	7.7	100	12	0	SRR1968063
1137611	42172	Salmonella Enteritidis	Enteritidis	11	4	"5,2,3,7,6,6,11"	Salmonella enterica subsp I enterica (98.88%)	nothing (0.00%)	30.64	7.7	100	7	0	SRR1966288
1137681	62984	Salmonella Enteritidis	Enteritidis	11	4	"5,2,3,7,6,6,11"	Salmonella enterica subsp I enterica (99.92%)	nothing (0.00%)	31.64	9.7	100	10	I9,12:g,m:-	SRR1966419
1137682	62988	Salmonella Enteritidis	Enteritidis	11	4	"5,2,3,7,6,6,11"	Salmonella enterica subsp I enterica (99.97%)	nothing (0.00%)	40.38	4.8	100	18	I9,12:g,m:-	SRR1968151
1137684	48128	Salmonella Enteritidis	Enteritidis	11	4	"5,2,3,7,6,6,11"	Salmonella enterica subsp I enterica (98.73%)	nothing (0.00%)	14.35	14.3	100	2	I9,12:g,m:-	SRR3049568
1137687	63620	Salmonella Enteritidis	Enteritidis	11	4	"5,2,3,7,6,6,11"	Salmonella enterica subsp I enterica (99.97%)	nothing (0.00%)	36.32	5.6	100	14	I9,12:g,m:-	SRR1966462
1137723	45218	Salmonella Enteritidis	Enteritidis	11	4	"5,2,3,7,6,6,11"	Salmonella enterica subsp I enterica (99.02%)	nothing (0.00%)	8.95	20	100	3	I9,12:g,m:-	SRR3049478
1137725	62495	Salmonella Enteritidis	Enteritidis	11	4	"5,2,3,7,6,6,11"	Salmonella enterica subsp I enterica (99.08%)	nothing (0.00%)	16.68	12.5	100	9	I9,12:g,m:-	SRR1958076
1138506	48146	Salmonella Enteritidis	Enteritidis	11	4	"5,2,3,7,6,6,11"	Salmonella enterica subsp I enterica (99.82%)	nothing (0.00%)	12.03	10.5	100	3	I9,12:g,m:-	SRR3048770
1142825	63871	Salmonella Enteritidis	Enteritidis	11	4	"5,2,3,7,6,6,11"	Salmonella enterica subsp I enterica (99.93%)	nothing (0.00%)	37.96	7.1	100	14	I9,12:g,m:-	SRR1965269
1137808	45232	Salmonella Enteritidis	Enteritidis	11	4	"5,2,3,7,6,6,11"	Salmonella enterica subsp I enterica (99.25%)	nothing (0.00%)	10.5	27.3	100	4	0	SRR3049020
1137689	48152	Salmonella Enteritidis	Enteritidis	11	4	"5,2,3,7,6,6,11"	Salmonella enterica subsp I enterica (98.87%)	nothing (0.00%)	20.18	18.2	100	7	0	SRR3049076
1137727	45234	Salmonella Enteritidis	Enteritidis	11	4	"5,2,3,7,6,6,11"	Salmonella enterica subsp I enterica (97.50%)	nothing (0.00%)	12.24	20	100	3	0	SRR3049121
1137728	62549	Salmonella Enteritidis	Enteritidis	11	4	"5,2,3,7,6,6,11"	Salmonella enterica subsp I enterica (99.89%)	nothing (0.00%)	38.14	8.7	100	18	0	SRR1958646
1137843	48156	Salmonella Enteritidis	Enteritidis	11	4	"5,2,3,7,6,6,11"	Salmonella enterica subsp I enterica (99.76%)	nothing (0.00%)	18.34	10	100	9	0	SRR3049308
1138868	48157	Salmonella Enteritidis	Enteritidis	11	4	"5,2,3,7,6,6,11"	Salmonella enterica subsp I enterica (98.87%)	nothing (0.00%)	23	10.3	100	8	I9,12:g,m:-	SRR3048827
1137729	48158	Salmonella Enteritidis	Enteritidis	11	4	"5,2,3,7,6,6,11"	Salmonella enterica subsp I enterica (98.89%)	nothing (0.00%)	25.06	8.3	100	8	0	SRR3049190
1137730	62552	Salmonella Enteritidis	Enteritidis	11	4	"5,2,3,7,6,6,11"	Salmonella enterica subsp I enterica (99.06%)	nothing (0.00%)	35.55	15.6	100	18	0	SRR1958067
1138533	48160	Salmonella Enteritidis	Enteritidis	11	4	"5,2,3,7,6,6,11"	Salmonella enterica subsp I enterica (99.71%)	nothing (0.00%)	15.71	9.4	100	5	0	SRR3048950
1137718	48161	Salmonella Enteritidis	Enteritidis	11	4	"5,2,3,7,6,6,11"	Salmonella enterica subsp I enterica (98.71%)	nothing (0.00%)	20.27	11.1	100	8	0	SRR3049170
1137719	48162	Salmonella Enteritidis	Enteritidis	11	4	"5,2,3,7,6,6,11"	Salmonella enterica subsp I enterica (99.77%)	nothing (0.00%)	17.65	16.7	100	6	0	SRR3048812
1137720	63625	Salmonella Enteritidis	Enteritidis	11	4	"5,2,3,7,6,6,11"	Salmonella enterica subsp I enterica (99.95%)	nothing (0.00%)	25.29	9.1	100	10	0	SRR1967895
1138534	45244	Salmonella Enteritidis	Enteritidis	11	4	"5,2,3,7,6,6,11"	Salmonella enterica subsp I enterica (97.78%)	nothing (0.00%)	7.7	33.3	100	1	0	SRR3049705
1137678	62557	Salmonella Enteritidis	Enteritidis	11	4	"5,2,3,7,6,6,11"	Salmonella enterica subsp I enterica (99.82%)	nothing (0.00%)	50.75	4.2	100	32	0	SRR1957822
1137679	48165	Salmonella Enteritidis	Enteritidis	11	4	"5,2,3,7,6,6,11"	Salmonella enterica subsp I enterica (99.85%)	nothing (0.00%)	19.89	9.5	100	8	0	SRR3049542
1138834	63622	Salmonella Enteritidis	Enteritidis	11	4	"5,2,3,7,6,6,11"	Salmonella enterica subsp I enterica (99.84%)	nothing (0.00%)	40.31	6.4	100	9	I9,12:g,m:-	SRR1968225
1138709	48167	Salmonella Enteritidis	Enteritidis	11	4	"5,2,3,7,6,6,11"	Salmonella enterica subsp I enterica (99.63%)	nothing (0.00%)	21.63	11.1	100	7	I1,9,12:g,m:-	SRR3048811
1137680	45249	Salmonella Enteritidis	Enteritidis	11	4	"5,2,3,7,6,6,11"	Salmonella enterica subsp I enterica (98.19%)	nothing (0.00%)	18.25	14.3	100	6	0	SRR3048949
1137865	58550	Salmonella Enteritidis	Enteritidis	183	4	"5,2,3,7,60,6,11"	Salmonella enterica subsp I enterica (98.28%)	nothing (0.00%)	33.1	5.6	100	13	I9,12:g,m:-	SRR3049418
1138896	43417	Salmonella Enteritidis	Enteritidis	11	4	"5,2,3,7,6,6,11"	Salmonella enterica subsp I enterica (99.93%)	nothing (0.00%)	31.8	6.3	100	9	I9,12:g,m:-	SRR1963242
1137707	43426	Salmonella Enteritidis	Enteritidis	11	4	"5,2,3,7,6,6,11"	Salmonella enterica subsp I enterica (98.90%)	nothing (0.00%)	39.97	8.3	100	8	0	SRR1967945
1137861	43427	Salmonella Enteritidis	Enteritidis	11	4	"5,2,3,7,6,6,11"	Salmonella enterica subsp I enterica (98.91%)	nothing (0.00%)	60.32	3.8	100	22	0	SRR1969209
1138554	43428	Salmonella Enteritidis	Enteritidis	11	4	"5,2,3,7,6,6,11"	Salmonella enterica subsp I enterica (99.77%)	nothing (0.00%)	26.76	9.7	100	15	0	SRR1967658
1137760	43429	Salmonella Enteritidis	Enteritidis	11	4	"5,2,3,7,6,6,11"	Salmonella enterica subsp I enterica (99.95%)	nothing (0.00%)	27.7	6.9	100	9	0	SRR1967750
1137761	43430	Salmonella Enteritidis	Enteritidis	11	4	"5,2,3,7,6,6,11"	Salmonella enterica subsp I enterica (99.93%)	nothing (0.00%)	22.99	5.1	100	8	0	SRR1967913
1138880	43431	Salmonella Enteritidis	Enteritidis	11	4	"5,2,3,7,6,6,11"	Salmonella enterica subsp I enterica (98.83%)	nothing (0.00%)	24.99	8.3	100	9	0	SRR1965484
1138909	58463	Salmonella Enteritidis	Enteritidis	183	4	"5,2,3,7,60,6,11"	Salmonella enterica subsp I enterica (98.28%)	nothing (0.00%)	30.24	6.3	100	11	I9,12:g,m:-	SRR1958530
1138911	58464	Salmonella Enteritidis	Enteritidis	11	4	"5,2,3,7,6,6,11"	Salmonella enterica subsp I enterica (98.90%)	nothing (0.00%)	36.97	5.9	100	18	I9,12:g,m:-	SRR1958088
1138925	45262	Salmonella Enteritidis	Enteritidis	11	4	"5,2,3,7,6,6,11"	Salmonella enterica subsp I enterica (98.72%)	nothing (0.00%)	14.97	20	100	2	I9,12:g,m:-	SRR1957814
1137806	48187	Salmonella Enteritidis	Enteritidis	11	4	"5,2,3,7,6,6,11"	Salmonella enterica subsp I enterica (98.84%)	nothing (0.00%)	15.32	13	100	7	0	SRR3049311
1138503	45269	Salmonella Enteritidis	Enteritidis	11	4	"5,2,3,7,6,6,11"	Salmonella enterica subsp I enterica (98.09%)	nothing (0.00%)	10.82	14.3	100	3	0	SRR3049365
1138501	62582	Salmonella Enteritidis	Enteritidis	11	4	"5,2,3,7,6,6,11"	Salmonella enterica subsp I enterica (98.88%)	nothing (0.00%)	46.09	6.8	100	26	0	SRR1957842
1138625	45271	Salmonella Enteritidis	Enteritidis	11	4	"5,2,3,7,6,6,11"	Salmonella enterica subsp I enterica (99.32%)	nothing (0.00%)	12.89	22.2	100	4	0	SRR3049645
1137805	45272	Salmonella Enteritidis	Enteritidis	183	4	"5,2,3,7,60,6,11"	Salmonella enterica subsp I enterica (97.79%)	nothing (0.00%)	16.13	14.3	100	6	0	SRR3049532
1138516	63501	Salmonella Enteritidis	Enteritidis	11	4	"5,2,3,7,6,6,11"	Salmonella enterica subsp I enterica (98.89%)	nothing (0.00%)	43.52	6.7	100	20	0	SRR1958565
1138517	44682	Salmonella Enteritidis	Enteritidis	11	4	"5,2,3,7,6,6,11"	Salmonella enterica subsp I enterica (98.86%)	nothing (0.00%)	20.79	8.3	100	4	0	SRR1957750
1138629	44683	Salmonella Enteritidis	Enteritidis	11	4	"5,2,3,7,6,6,11"	Salmonella enterica subsp I enterica (98.67%)	nothing (0.00%)	22.81	8.3	100	11	0	SRR1957774
1138761	44684	Salmonella Enteritidis	Enteritidis	11	4	"5,2,3,7,6,6,11"	Salmonella enterica subsp I enterica (99.83%)	nothing (0.00%)	24.09	6.5	100	12	0	SRR1957739
1138518	44685	Salmonella Enteritidis	Enteritidis	11	4	"5,2,3,7,6,6,11"	Salmonella enterica subsp I enterica (98.83%)	Escherichia coli SE15 uid161939 (52.802564%)	18.46	14.7	100	3	0	SRR1957730
1138762	45556	Salmonella Enteritidis	Enteritidis	11	4	"5,2,3,7,6,6,11"	Salmonella enterica subsp I enterica (97.14%)	Pseudomonas aeruginosa PAO1 uid57945 (88.189625%)	9.34	33.3	100	2	0	SRR1968873
1138763	44686	Salmonella Enteritidis	Enteritidis	183	4	"5,2,3,7,60,6,11"	Salmonella enterica subsp I enterica (98.17%)	nothing (0.00%)	17.9	6.7	100	4	0	SRR1957742
1138873	45557	Salmonella Enteritidis	Enteritidis	11	4	"5,2,3,7,6,6,11"	Salmonella enterica subsp I enterica (99.96%)	nothing (0.00%)	49.73	4.8	100	18	0	SRR1965603
1138875	44687	Salmonella Enteritidis	Enteritidis	183	4	"5,2,3,7,60,6,11"	Salmonella enterica subsp I enterica (98.26%)	nothing (0.00%)	21.53	11.1	100	8	0	SRR1957804
1138784	63533	Salmonella Enteritidis	Enteritidis	11	4	"5,2,3,7,6,6,11"	Salmonella enterica subsp I enterica (99.88%)	nothing (0.00%)	44.64	7.7	100	18	0	SRR1958046
1138785	44689	Salmonella Enteritidis	Enteritidis	11	4	"5,2,3,7,6,6,11"	Salmonella enterica subsp I enterica (99.95%)	nothing (0.00%)	26.01	6.9	100	9	0	SRR1957792
1138877	44691	Salmonella Enteritidis	Enteritidis	11	4	"5,2,3,7,6,6,11"	Salmonella enterica subsp I enterica (99.83%)	nothing (0.00%)	23.33	13.3	100	8	0	SRR1957731
1138705	44692	Salmonella Enteritidis	Enteritidis	11	4	"5,2,3,7,6,6,11"	Salmonella enterica subsp I enterica (98.88%)	nothing (0.00%)	24.2	10	100	8	I9,12:g,m:-	SRR1957809
[truncated: 5,466 more rows]
